# Supplementary material for: Patterns of sexual size dimorphism in stingless bees: Testing Rensch’s rule and potential causes in highly eusocial bees (Hymenoptera: Apidae, Meliponini)
Source: Ecol Evol. 2019 Feb 5;9(5):2688–98. doi: 10.1002/ece3.4935 (PMC6405504; doi:10.1002/ece3.4935)
Supplement: Supplementary file 2 [file ECE3-9-2688-s002.xlsx]

## Sheet: Table
Type of terminal	Tribe	Genus	Uncertainity of inditification	Species	Subspecies	Individual Voucher	Loci	Accesion	Source
Ingroup	Meliponini	Aparatrigona		impunctata		Apar028	16S	FJ041911.1	Rasmussen & Cameron, 2010
Ingroup	Meliponini	Aparatrigona		impunctata		Apar028	28S	FJ042011.1	Rasmussen & Cameron, 2010
Ingroup	Meliponini	Aparatrigona		impunctata		Apar028	ArgK	FJ042187.1	Rasmussen & Cameron, 2010
Ingroup	Meliponini	Aparatrigona		impunctata		Apar028	EF1a	FJ042288.1	Rasmussen & Cameron, 2010
Ingroup	Meliponini	Aparatrigona		impunctata		Apar028	LWR	FJ042390.1	Rasmussen & Cameron, 2010
Ingroup	Meliponini	Apotrigona		infuscata		Apot410	16S	DQ790447.1	Rasmussen & Cameron, 2010
Ingroup	Meliponini	Apotrigona		infuscata		Apot410	28S	FJ042172.1	Rasmussen & Cameron, 2010
Ingroup	Meliponini	Apotrigona		infuscata		Apot410	ArgK	DQ813029.1	Rasmussen & Cameron, 2010
Ingroup	Meliponini	Apotrigona		infuscata		Apot410	EF1a	DQ813104.1	Rasmussen & Cameron, 2010
Ingroup	Meliponini	Apotrigona		infuscata		Apot410	LWR	DQ813182.1	Rasmussen & Cameron, 2010
Ingroup	Meliponini	Austroplebeia		australis		E_S2	16S	KM521438.1	Halcroft et al., 2016
Ingroup	Meliponini	Austroplebeia		cincta		D6	16S	KM521457.1	Halcroft et al., 2016
Ingroup	Meliponini	Austroplebeia		essingtoni		W8	16S	KM521429.1	Halcroft et al., 2016
Ingroup	Meliponini	Austroplebeia		magna		N1	16S	KM521453.1	Halcroft et al., 2016
Ingroup	Meliponini	Austroplebeia		cassiae		Aust223	16S	DQ790445.1	Rasmussen & Cameron, 2010
Ingroup	Meliponini	Austroplebeia		cassiae		Aust223	28S	FJ042170.1	Rasmussen & Cameron, 2010
Ingroup	Meliponini	Austroplebeia		cassiae		Aust223	EF1a	DQ813105.1	Rasmussen & Cameron, 2010
Ingroup	Meliponini	Austroplebeia		cassiae		Aust223	LWR	DQ813183.1	Rasmussen & Cameron, 2010
Ingroup	Meliponini	Austroplebeia		symei		Aust224	16S	DQ790446.1	Rasmussen & Cameron, 2010
Ingroup	Meliponini	Austroplebeia		symei		Aust224	28S	FJ042171.1	Rasmussen & Cameron, 2010
Ingroup	Meliponini	Austroplebeia		symei		Aust224	EF1a	DQ813106.1	Rasmussen & Cameron, 2010
Ingroup	Meliponini	Austroplebeia		symei		Aust224	LWR	DQ813184.1	Rasmussen & Cameron, 2010
Ingroup	Meliponini	Axestotrigona		ferruginea		Axes415	16S	DQ790448.1	Rasmussen & Cameron, 2010
Ingroup	Meliponini	Axestotrigona		ferruginea		Axes415	28S	FJ042173.1	Rasmussen & Cameron, 2010
Ingroup	Meliponini	Axestotrigona		ferruginea		Axes415	ArgK	DQ813030.1	Rasmussen & Cameron, 2010
Ingroup	Meliponini	Axestotrigona		ferruginea		Axes415	EF1a	DQ813107.1	Rasmussen & Cameron, 2010
Ingroup	Meliponini	Axestotrigona		ferruginea		Axes415	LWR	DQ813185.1	Rasmussen & Cameron, 2010
Ingroup	Meliponini	Axestotrigona		ferruginea		Axes428	16S	DQ790449.1	Rasmussen & Cameron, 2010
Ingroup	Meliponini	Axestotrigona		ferruginea		Axes428	28S	FJ042174.1	Rasmussen & Cameron, 2010
Ingroup	Meliponini	Axestotrigona		ferruginea		Axes428	ArgK	DQ813031.1	Rasmussen & Cameron, 2010
Ingroup	Meliponini	Axestotrigona		ferruginea		Axes428	EF1a	DQ813108.1	Rasmussen & Cameron, 2010
Ingroup	Meliponini	Axestotrigona		ferruginea		Axes428	LWR	DQ813186.1	Rasmussen & Cameron, 2010
Ingroup	Meliponini	Axestotrigona		ferruginea		Axes429	16S	DQ790450.1	Rasmussen & Cameron, 2010
Ingroup	Meliponini	Axestotrigona		ferruginea		Axes429	28S	FJ042175.1	Rasmussen & Cameron, 2010
Ingroup	Meliponini	Axestotrigona		ferruginea		Axes429	ArgK	DQ813032.1	Rasmussen & Cameron, 2010
Ingroup	Meliponini	Axestotrigona		ferruginea		Axes429	EF1a	DQ813109.1	Rasmussen & Cameron, 2010
Ingroup	Meliponini	Axestotrigona		ferruginea		Axes429	LWR	DQ813187.1	Rasmussen & Cameron, 2010
Ingroup	Meliponini	Celetrigona	aff.	longicornis		Cele062	16S	FJ041912.1	Rasmussen & Cameron, 2010
Ingroup	Meliponini	Celetrigona	aff.	longicornis		Cele062	28S	FJ042012.1	Rasmussen & Cameron, 2010
Ingroup	Meliponini	Celetrigona	aff.	longicornis		Cele062	ArgK	FJ042188.1	Rasmussen & Cameron, 2010
Ingroup	Meliponini	Celetrigona	aff.	longicornis		Cele062	EF1a	FJ042289.1	Rasmussen & Cameron, 2010
Ingroup	Meliponini	Celetrigona	aff.	longicornis		Cele062	LWR	FJ042391.1	Rasmussen & Cameron, 2010
Ingroup	Meliponini	Cephalotrigona	aff.	capitata		Ceph066	16S	FJ041913.1	Rasmussen & Cameron, 2010
Ingroup	Meliponini	Cephalotrigona	aff.	capitata		Ceph066	28S	FJ042013.1	Rasmussen & Cameron, 2010
Ingroup	Meliponini	Cephalotrigona	aff.	capitata		Ceph066	ArgK	FJ042189.1	Rasmussen & Cameron, 2010
Ingroup	Meliponini	Cephalotrigona	aff.	capitata		Ceph066	EF1a	FJ042290.1	Rasmussen & Cameron, 2010
Ingroup	Meliponini	Cephalotrigona	aff.	capitata		Ceph066	LWR	FJ042392.1	Rasmussen & Cameron, 2010
Ingroup	Meliponini	Cephalotrigona		capitata		Ceph463	16S	FJ041915.1	Rasmussen & Cameron, 2010
Ingroup	Meliponini	Cephalotrigona		capitata		Ceph463	28S	FJ042015.1	Rasmussen & Cameron, 2010
Ingroup	Meliponini	Cephalotrigona		capitata		Ceph463	ArgK	FJ042191.1	Rasmussen & Cameron, 2010
Ingroup	Meliponini	Cephalotrigona		capitata		Ceph463	EF1a	FJ042292.1	Rasmussen & Cameron, 2010
Ingroup	Meliponini	Cephalotrigona		capitata		Ceph463	LWR	FJ042394.1	Rasmussen & Cameron, 2010
Ingroup	Meliponini	Cephalotrigona		sp. A		Ceph074	16S	DQ790465.1	Rasmussen & Cameron, 2010
Ingroup	Meliponini	Cephalotrigona		sp. A		Ceph074	28S	EU049743.1	Rasmussen & Cameron, 2010
Ingroup	Meliponini	Cephalotrigona		sp. A		Ceph074	ArgK	DQ813033.1	Rasmussen & Cameron, 2010
Ingroup	Meliponini	Cephalotrigona		sp. A		Ceph074	EF1a	DQ813110.1	Rasmussen & Cameron, 2010
Ingroup	Meliponini	Cephalotrigona		sp. A		Ceph074	LWR	DQ813188.1	Rasmussen & Cameron, 2010
Ingroup	Meliponini	Cephalotrigona		sp. B		Ceph374	16S	FJ041914.1	Rasmussen & Cameron, 2010
Ingroup	Meliponini	Cephalotrigona		sp. B		Ceph374	28S	FJ042014.1	Rasmussen & Cameron, 2010
Ingroup	Meliponini	Cephalotrigona		sp. B		Ceph374	ArgK	FJ042190.1	Rasmussen & Cameron, 2010
Ingroup	Meliponini	Cephalotrigona		sp. B		Ceph374	EF1a	FJ042291.1	Rasmussen & Cameron, 2010
Ingroup	Meliponini	Cephalotrigona		sp. B		Ceph374	LWR	FJ042393.1	Rasmussen & Cameron, 2010
Ingroup	Meliponini	Cephalotrigona		sp. C		MP89	16S	EU162995.1	Ramírez et al., 2010
Ingroup	Meliponini	Cephalotrigona		sp. C		MP89	ArgK	EU163080.1	Ramírez et al., 2010
Ingroup	Meliponini	Cephalotrigona		sp. C		MP89	CO1	EU163161.1	Ramírez et al., 2010
Ingroup	Meliponini	Cephalotrigona		Zexmeniae		MP106	16S	EU162935.1	Ramírez et al., 2010
Ingroup	Meliponini	Cephalotrigona		Zexmeniae		MP106	ArgK	EU163019.1	Ramírez et al., 2010
Ingroup	Meliponini	Cephalotrigona		Zexmeniae		MP106	CO1	EU163102.1	Ramírez et al., 2010
Ingroup	Meliponini	Dactylurina		staudingeri		Dact424	16S	DQ790451.1	Rasmussen & Cameron, 2010
Ingroup	Meliponini	Dactylurina		staudingeri		Dact424	28S	FJ042176.1	Rasmussen & Cameron, 2010
Ingroup	Meliponini	Dactylurina		staudingeri		Dact424	ArgK	DQ813034.1	Rasmussen & Cameron, 2010
Ingroup	Meliponini	Dactylurina		staudingeri		Dact424	EF1a	DQ813111.1	Rasmussen & Cameron, 2010
Ingroup	Meliponini	Dactylurina		staudingeri		Dact424	LWR	DQ813189.1	Rasmussen & Cameron, 2010
Ingroup	Meliponini	Dolichotrigona		browni		Doli360	16S	DQ790457.1	Rasmussen & Cameron, 2010
Ingroup	Meliponini	Dolichotrigona		browni		Doli360	28S	FJ042017.1	Rasmussen & Cameron, 2010
Ingroup	Meliponini	Dolichotrigona		browni		Doli360	ArgK	DQ813035.1	Rasmussen & Cameron, 2010
Ingroup	Meliponini	Dolichotrigona		browni		Doli360	EF1a	DQ813112.1	Rasmussen & Cameron, 2010
Ingroup	Meliponini	Dolichotrigona		browni		Doli360	LWR	DQ813190.1	Rasmussen & Cameron, 2010
Ingroup	Meliponini	Dolichotrigona		chachapoya		Doli051	16S	FJ041916.1	Rasmussen & Cameron, 2010
Ingroup	Meliponini	Dolichotrigona		chachapoya		Doli051	28S	FJ042016.1	Rasmussen & Cameron, 2010
Ingroup	Meliponini	Dolichotrigona		chachapoya		Doli051	ArgK	FJ042192.1	Rasmussen & Cameron, 2010
Ingroup	Meliponini	Dolichotrigona		chachapoya		Doli051	EF1a	FJ042293.1	Rasmussen & Cameron, 2010
Ingroup	Meliponini	Dolichotrigona		chachapoya		Doli051	LWR	FJ042395.1	Rasmussen & Cameron, 2010
Ingroup	Meliponini	Duckeola		ghilianii		Duck331	16S	FJ041917.1	Rasmussen & Cameron, 2010
Ingroup	Meliponini	Duckeola		ghilianii		Duck331	28S	FJ042018.1	Rasmussen & Cameron, 2010
Ingroup	Meliponini	Duckeola		ghilianii		Duck331	ArgK	FJ042193.1	Rasmussen & Cameron, 2010
Ingroup	Meliponini	Duckeola		ghilianii		Duck331	EF1a	FJ042294.1	Rasmussen & Cameron, 2010
Ingroup	Meliponini	Duckeola		ghilianii		Duck331	LWR	FJ042396.1	Rasmussen & Cameron, 2010
Ingroup	Meliponini	Friesella		schrottkyi		Frll445	16S	FJ041922.1	Rasmussen & Cameron, 2010
Ingroup	Meliponini	Friesella		schrottkyi		Frll445	28S	FJ042023.1	Rasmussen & Cameron, 2010
Ingroup	Meliponini	Friesella		schrottkyi		Frll445	ArgK	FJ042198.1	Rasmussen & Cameron, 2010
Ingroup	Meliponini	Friesella		schrottkyi		Frll445	EF1a	FJ042299.1	Rasmussen & Cameron, 2010
Ingroup	Meliponini	Friesella		schrottkyi		Frll445	LWR	FJ042401.1	Rasmussen & Cameron, 2010
Ingroup	Meliponini	Frieseomelitta		doederleini		Barcode38	CO1	KC853333.1	Françoso & Arias, 2013
Ingroup	Meliponini	Frieseomelitta		flavicornis		Barcode16	CO1	KC853334.1	Françoso & Arias, 2013
Ingroup	Meliponini	Frieseomelitta		languida		Barcode17	CO1	KC853316.1	Françoso & Arias, 2013
Ingroup	Meliponini	Frieseomelitta		nigra		005663 E08-MEX	CO1	MH917103	Unpublished, Canadian Barcode of Life Network
Ingroup	Meliponini	Frieseomelitta		silvestrii		MP108	16S	EU162937.1	Ramírez et al., 2010
Ingroup	Meliponini	Frieseomelitta		silvestrii		MP108	ArgK	EU163021.1	Ramírez et al., 2010
Ingroup	Meliponini	Frieseomelitta		silvestrii		MP108	CO1	EU163104.1	Ramírez et al., 2010
Ingroup	Meliponini	Frieseomelitta		trichocerata		Frme375	16S	FJ041923.1	Rasmussen & Cameron, 2010
Ingroup	Meliponini	Frieseomelitta		trichocerata		Frme375	28S	FJ042024.1	Rasmussen & Cameron, 2010
Ingroup	Meliponini	Frieseomelitta		trichocerata		Frme375	ArgK	FJ042199.1	Rasmussen & Cameron, 2010
Ingroup	Meliponini	Frieseomelitta		trichocerata		Frme375	EF1a	FJ042300.1	Rasmussen & Cameron, 2010
Ingroup	Meliponini	Frieseomelitta		trichocerata		Frme375	LWR	FJ042402.1	Rasmussen & Cameron, 2010
Ingroup	Meliponini	Frieseomelitta		varia		Frme457	16S	FJ041924.1	Rasmussen & Cameron, 2010
Ingroup	Meliponini	Frieseomelitta		varia		Frme457	28S	FJ042025.1	Rasmussen & Cameron, 2010
Ingroup	Meliponini	Frieseomelitta		varia		Frme457	ArgK	FJ042200.1	Rasmussen & Cameron, 2010
Ingroup	Meliponini	Frieseomelitta		varia		Frme457	EF1a	FJ042301.1	Rasmussen & Cameron, 2010
Ingroup	Meliponini	Frieseomelitta		varia		Frme457	LWR	FJ042403.1	Rasmussen & Cameron, 2010
Ingroup	Meliponini	Geniotrigona		incisa		Geni192	16S	DQ790392.1	Rasmussen & Cameron, 2010
Ingroup	Meliponini	Geniotrigona		incisa		Geni192	28S	FJ042118.1	Rasmussen & Cameron, 2010
Ingroup	Meliponini	Geniotrigona		incisa		Geni192	ArgK	DQ813036.1	Rasmussen & Cameron, 2010
Ingroup	Meliponini	Geniotrigona		incisa		Geni192	EF1a	DQ813113.1	Rasmussen & Cameron, 2010
Ingroup	Meliponini	Geniotrigona		incisa		Geni192	LWR	DQ813191.1	Rasmussen & Cameron, 2010
Ingroup	Meliponini	Geniotrigona		thoracica		Geni312	16S	DQ790393.1	Rasmussen & Cameron, 2010
Ingroup	Meliponini	Geniotrigona		thoracica		Geni312	28S	FJ042119.1	Rasmussen & Cameron, 2010
Ingroup	Meliponini	Geniotrigona		thoracica		Geni312	ArgK	DQ813037.1	Rasmussen & Cameron, 2010
Ingroup	Meliponini	Geniotrigona		thoracica		Geni312	EF1a	DQ813114.1	Rasmussen & Cameron, 2010
Ingroup	Meliponini	Geniotrigona		thoracica		Geni312	LWR	DQ813192.1	Rasmussen & Cameron, 2010
Ingroup	Meliponini	Geniotrigona		thoracica		Geni436	16S	DQ790394.1	Rasmussen & Cameron, 2010
Ingroup	Meliponini	Geniotrigona		thoracica		Geni436	28S	FJ042120.1	Rasmussen & Cameron, 2010
Ingroup	Meliponini	Geniotrigona		thoracica		Geni436	ArgK	DQ813038.1	Rasmussen & Cameron, 2010
Ingroup	Meliponini	Geniotrigona		thoracica		Geni436	EF1a	DQ813115.1	Rasmussen & Cameron, 2010
Ingroup	Meliponini	Geniotrigona		thoracica		Geni436	LWR	DQ813193.1	Rasmussen & Cameron, 2010
Ingroup	Meliponini	Geotrigona		fulvatra		Geot377	16S	FJ041927.1	Rasmussen & Cameron, 2010
Ingroup	Meliponini	Geotrigona		fulvatra		Geot377	28S	FJ042028.1	Rasmussen & Cameron, 2010
Ingroup	Meliponini	Geotrigona		fulvatra		Geot377	ArgK	FJ042203.1	Rasmussen & Cameron, 2010
Ingroup	Meliponini	Geotrigona		fulvatra		Geot377	EF1a	FJ042304.1	Rasmussen & Cameron, 2010
Ingroup	Meliponini	Geotrigona		fulvatra		Geot377	LWR	FJ042406.1	Rasmussen & Cameron, 2010
Ingroup	Meliponini	Geotrigona		fulvohirta		Geot007	16S	DQ790466.1	Rasmussen & Cameron, 2010
Ingroup	Meliponini	Geotrigona		fulvohirta		Geot007	28S	EU049744.1	Rasmussen & Cameron, 2010
Ingroup	Meliponini	Geotrigona		fulvohirta		Geot007	ArgK	DQ813039.1	Rasmussen & Cameron, 2010
Ingroup	Meliponini	Geotrigona		fulvohirta		Geot007	EF1a	DQ813116.1	Rasmussen & Cameron, 2010
Ingroup	Meliponini	Geotrigona		fulvohirta		Geot007	LWR	DQ813194.1	Rasmussen & Cameron, 2010
Ingroup	Meliponini	Geotrigona		kraussi		MP118	16S	EU162945.1	Ramírez et al., 2010
Ingroup	Meliponini	Geotrigona		kraussi		MP118	ArgK	EU163028.1	Ramírez et al., 2010
Ingroup	Meliponini	Geotrigona		kraussi		MP118	CO1	EU163112.1	Ramírez et al., 2010
Ingroup	Meliponini	Geotrigona		mombuca		Geot464	16S	FJ041928.1	Rasmussen & Cameron, 2010
Ingroup	Meliponini	Geotrigona		mombuca		Geot464	28S	FJ042029.1	Rasmussen & Cameron, 2010
Ingroup	Meliponini	Geotrigona		mombuca		Geot464	ArgK	FJ042204.1	Rasmussen & Cameron, 2010
Ingroup	Meliponini	Geotrigona		mombuca		Geot464	EF1a	FJ042305.1	Rasmussen & Cameron, 2010
Ingroup	Meliponini	Geotrigona		mombuca		Geot464	LWR	FJ042407.1	Rasmussen & Cameron, 2010
Ingroup	Meliponini	Geotrigona		subgrisea		Geot149	16S	FJ041926.1	Rasmussen & Cameron, 2010
Ingroup	Meliponini	Geotrigona		subgrisea		Geot149	28S	FJ042027.1	Rasmussen & Cameron, 2010
Ingroup	Meliponini	Geotrigona		subgrisea		Geot149	ArgK	FJ042202.1	Rasmussen & Cameron, 2010
Ingroup	Meliponini	Geotrigona		subgrisea		Geot149	EF1a	FJ042303.1	Rasmussen & Cameron, 2010
Ingroup	Meliponini	Geotrigona		subgrisea		Geot149	LWR	FJ042405.1	Rasmussen & Cameron, 2010
Ingroup	Meliponini	Heterotrigona		bakeri		Hete388	16S	DQ790397.1	Rasmussen & Cameron, 2010
Ingroup	Meliponini	Heterotrigona		bakeri		Hete388	28S	FJ042123.1	Rasmussen & Cameron, 2010
Ingroup	Meliponini	Heterotrigona		bakeri		Hete388	ArgK	DQ813042.1	Rasmussen & Cameron, 2010
Ingroup	Meliponini	Heterotrigona		bakeri		Hete388	EF1a	DQ813119.1	Rasmussen & Cameron, 2010
Ingroup	Meliponini	Heterotrigona		bakeri		Hete388	LWR	DQ813197.1	Rasmussen & Cameron, 2010
Ingroup	Meliponini	Heterotrigona		erythrogaster		Hete198	16S	DQ790395.1	Rasmussen & Cameron, 2010
Ingroup	Meliponini	Heterotrigona		erythrogaster		Hete198	28S	FJ042121.1	Rasmussen & Cameron, 2010
Ingroup	Meliponini	Heterotrigona		erythrogaster		Hete198	ArgK	DQ813040.1	Rasmussen & Cameron, 2010
Ingroup	Meliponini	Heterotrigona		erythrogaster		Hete198	EF1a	DQ813117.1	Rasmussen & Cameron, 2010
Ingroup	Meliponini	Heterotrigona		erythrogaster		Hete198	LWR	DQ813195.1	Rasmussen & Cameron, 2010
Ingroup	Meliponini	Heterotrigona		itama		Hete311	16S	DQ790396.1	Rasmussen & Cameron, 2010
Ingroup	Meliponini	Heterotrigona		itama		Hete311	28S	FJ042122.1	Rasmussen & Cameron, 2010
Ingroup	Meliponini	Heterotrigona		itama		Hete311	ArgK	DQ813041.1	Rasmussen & Cameron, 2010
Ingroup	Meliponini	Heterotrigona		itama		Hete311	EF1a	DQ813118.1	Rasmussen & Cameron, 2010
Ingroup	Meliponini	Heterotrigona		itama		Hete311	LWR	DQ813196.1	Rasmussen & Cameron, 2010
Ingroup	Meliponini	Homotrigona		fimbriata		Homo558	16S	DQ790403.1	Rasmussen & Cameron, 2010
Ingroup	Meliponini	Homotrigona		fimbriata		Homo558	28S	FJ042129.1	Rasmussen & Cameron, 2010
Ingroup	Meliponini	Homotrigona		fimbriata		Homo558	EF1a	DQ813120.1	Rasmussen & Cameron, 2010
Ingroup	Meliponini	Homotrigona		fimbriata		Homo558	LWR	DQ813198.1	Rasmussen & Cameron, 2010
Ingroup	Meliponini	Hypotrigona		gribodoi		Hypo405	16S	DQ790440.1	Rasmussen & Cameron, 2010
Ingroup	Meliponini	Hypotrigona		gribodoi		Hypo405	28S	FJ042165.1	Rasmussen & Cameron, 2010
Ingroup	Meliponini	Hypotrigona		gribodoi		Hypo405	ArgK	DQ813043.1	Rasmussen & Cameron, 2010
Ingroup	Meliponini	Hypotrigona		gribodoi		Hypo405	EF1a	DQ813121.1	Rasmussen & Cameron, 2010
Ingroup	Meliponini	Hypotrigona		gribodoi		Hypo405	LWR	DQ813199.1	Rasmussen & Cameron, 2010
Ingroup	Meliponini	Hypotrigona		ruspolii		Hypo425	16S	DQ790441.1	Rasmussen & Cameron, 2010
Ingroup	Meliponini	Hypotrigona		ruspolii		Hypo425	28S	FJ042166.1	Rasmussen & Cameron, 2010
Ingroup	Meliponini	Hypotrigona		ruspolii		Hypo425	ArgK	DQ813044.1	Rasmussen & Cameron, 2010
Ingroup	Meliponini	Hypotrigona		ruspolii		Hypo425	EF1a	DQ813122.1	Rasmussen & Cameron, 2010
Ingroup	Meliponini	Hypotrigona		ruspolii		Hypo425	LWR	DQ813200.1	Rasmussen & Cameron, 2010
Ingroup	Meliponini	Lepidotrigona		terminata		Lepi266	16S	DQ790398.1	Rasmussen & Cameron, 2010
Ingroup	Meliponini	Lepidotrigona		terminata		Lepi266	28S	FJ042124.1	Rasmussen & Cameron, 2010
Ingroup	Meliponini	Lepidotrigona		terminata		Lepi266	ArgK	DQ813045.1	Rasmussen & Cameron, 2010
Ingroup	Meliponini	Lepidotrigona		terminata		Lepi266	EF1a	DQ813123.1	Rasmussen & Cameron, 2010
Ingroup	Meliponini	Lepidotrigona		terminata		Lepi266	LWR	DQ813201.1	Rasmussen & Cameron, 2010
Ingroup	Meliponini	Lepidotrigona		terminata		Lepi270	16S	DQ790399.1	Rasmussen & Cameron, 2010
Ingroup	Meliponini	Lepidotrigona		terminata		Lepi270	28S	FJ042125.1	Rasmussen & Cameron, 2010
Ingroup	Meliponini	Lepidotrigona		terminata		Lepi270	ArgK	DQ813046.1	Rasmussen & Cameron, 2010
Ingroup	Meliponini	Lepidotrigona		terminata		Lepi270	EF1a	DQ813124.1	Rasmussen & Cameron, 2010
Ingroup	Meliponini	Lepidotrigona		terminata		Lepi270	LWR	DQ813202.1	Rasmussen & Cameron, 2010
Ingroup	Meliponini	Lepidotrigona		terminata		Lepi478	EF1a	DQ813125.1	Rasmussen & Cameron, 2010
Ingroup	Meliponini	Lepidotrigona		ventralis		Lepi478	16S	DQ790400.1	Rasmussen & Cameron, 2010
Ingroup	Meliponini	Lepidotrigona		ventralis		Lepi478	28S	FJ042126.1	Rasmussen & Cameron, 2010
Ingroup	Meliponini	Lepidotrigona		ventralis		Lepi478	ArgK	DQ813047.1	Rasmussen & Cameron, 2010
Ingroup	Meliponini	Lepidotrigona		ventralis		Lepi478	LWR	DQ813203.1	Rasmussen & Cameron, 2010
Ingroup	Meliponini	Lestrimelitta	aff.	limao		Lest119	16S	FJ041930.1	Rasmussen & Cameron, 2010
Ingroup	Meliponini	Lestrimelitta	aff.	limao		Lest119	28S	FJ042031.1	Rasmussen & Cameron, 2010
Ingroup	Meliponini	Lestrimelitta	aff.	limao		Lest119	ArgK	FJ042206.1	Rasmussen & Cameron, 2010
Ingroup	Meliponini	Lestrimelitta	aff.	limao		Lest119	EF1a	FJ042307.1	Rasmussen & Cameron, 2010
Ingroup	Meliponini	Lestrimelitta	aff.	limao		Lest119	LWR	FJ042409.1	Rasmussen & Cameron, 2010
Ingroup	Meliponini	Lestrimelitta		limao		Lest449	16S	FJ041931.1	Rasmussen & Cameron, 2010
Ingroup	Meliponini	Lestrimelitta		limao		Lest449	28S	FJ042032.1	Rasmussen & Cameron, 2010
Ingroup	Meliponini	Lestrimelitta		limao		Lest449	ArgK	FJ042207.1	Rasmussen & Cameron, 2010
Ingroup	Meliponini	Lestrimelitta		limao		Lest449	EF1a	FJ042308.1	Rasmussen & Cameron, 2010
Ingroup	Meliponini	Lestrimelitta		limao		Lest449	LWR	FJ042410.1	Rasmussen & Cameron, 2010
Ingroup	Meliponini	Lestrimelitta		niitkib		MEXRA002	CO1	MH917100	Unpublished, Canadian Barcode of Life Network
Ingroup	Meliponini	Lestrimelitta		sp.		MP115	16S	EU162944.1	Ramírez et al., 2010
Ingroup	Meliponini	Lestrimelitta		sp.		MP115	ArgK	EU163027.1	Ramírez et al., 2010
Ingroup	Meliponini	Lestrimelitta		sp.		MP115	CO1	EU163111.1	Ramírez et al., 2010
Ingroup	Meliponini	Leurotrigona		muelleri		Leur466	16S	FJ041933.1	Rasmussen & Cameron, 2010
Ingroup	Meliponini	Leurotrigona		muelleri		Leur466	28S	FJ042034.1	Rasmussen & Cameron, 2010
Ingroup	Meliponini	Leurotrigona		muelleri		Leur466	ArgK	FJ042209.1	Rasmussen & Cameron, 2010
Ingroup	Meliponini	Leurotrigona		muelleri		Leur466	EF1a	FJ042310.1	Rasmussen & Cameron, 2010
Ingroup	Meliponini	Leurotrigona		muelleri		Leur466	LWR	FJ042412.1	Rasmussen & Cameron, 2010
Ingroup	Meliponini	Leurotrigona		pusilla		Leur035	16S	FJ041932.1	Rasmussen & Cameron, 2010
Ingroup	Meliponini	Leurotrigona		pusilla		Leur035	28S	FJ042033.1	Rasmussen & Cameron, 2010
Ingroup	Meliponini	Leurotrigona		pusilla		Leur035	ArgK	FJ042208.1	Rasmussen & Cameron, 2010
Ingroup	Meliponini	Leurotrigona		pusilla		Leur035	EF1a	FJ042309.1	Rasmussen & Cameron, 2010
Ingroup	Meliponini	Leurotrigona		pusilla		Leur035	LWR	FJ042411.1	Rasmussen & Cameron, 2010
Ingroup	Meliponini	Liotrigona		madecassa		Liot404	16S	DQ790443.1	Rasmussen & Cameron, 2010
Ingroup	Meliponini	Liotrigona		madecassa		Liot404	28S	FJ042168.1	Rasmussen & Cameron, 2010
Ingroup	Meliponini	Liotrigona		madecassa		Liot404	ArgK	DQ813049.1	Rasmussen & Cameron, 2010
Ingroup	Meliponini	Liotrigona		madecassa		Liot404	EF1a	DQ813127.1	Rasmussen & Cameron, 2010
Ingroup	Meliponini	Liotrigona		madecassa		Liot404	LWR	DQ813205.1	Rasmussen & Cameron, 2010
Ingroup	Meliponini	Liotrigona		mahafalya		Liot403	16S	DQ790442.1	Rasmussen & Cameron, 2010
Ingroup	Meliponini	Liotrigona		mahafalya		Liot403	28S	FJ042167.1	Rasmussen & Cameron, 2010
Ingroup	Meliponini	Liotrigona		mahafalya		Liot403	ArgK	DQ813048.1	Rasmussen & Cameron, 2010
Ingroup	Meliponini	Liotrigona		mahafalya		Liot403	EF1a	DQ813126.1	Rasmussen & Cameron, 2010
Ingroup	Meliponini	Liotrigona		mahafalya		Liot403	LWR	DQ813204.1	Rasmussen & Cameron, 2010
Ingroup	Meliponini	Lisotrigona		furva		Liso420	16S	DQ790444.1	Rasmussen & Cameron, 2010
Ingroup	Meliponini	Lisotrigona		furva		Liso420	28S	FJ042169.1	Rasmussen & Cameron, 2010
Ingroup	Meliponini	Lisotrigona		furva		Liso420	EF1a	DQ813128.1	Rasmussen & Cameron, 2010
Ingroup	Meliponini	Lisotrigona		furva		Liso420	LWR	DQ813206.1	Rasmussen & Cameron, 2010
Ingroup	Meliponini	Lophotrigona		canifrons		Loph196	16S	DQ790404.1	Rasmussen & Cameron, 2010
Ingroup	Meliponini	Lophotrigona		canifrons		Loph196	28S	FJ042130.1	Rasmussen & Cameron, 2010
Ingroup	Meliponini	Lophotrigona		canifrons		Loph196	ArgK	DQ813050.1	Rasmussen & Cameron, 2010
Ingroup	Meliponini	Lophotrigona		canifrons		Loph196	EF1a	DQ813129.1	Rasmussen & Cameron, 2010
Ingroup	Meliponini	Lophotrigona		canifrons		Loph196	LWR	DQ813207.1	Rasmussen & Cameron, 2010
Ingroup	Meliponini	Meliplebeia		ogouensis		Mplb414	16S	DQ790453.1	Rasmussen & Cameron, 2010
Ingroup	Meliponini	Meliplebeia		ogouensis		Mplb414	28S	FJ042178.1	Rasmussen & Cameron, 2010
Ingroup	Meliponini	Meliplebeia		ogouensis		Mplb414	ArgK	DQ813053.1	Rasmussen & Cameron, 2010
Ingroup	Meliponini	Meliplebeia		ogouensis		Mplb414	EF1a	DQ813132.1	Rasmussen & Cameron, 2010
Ingroup	Meliponini	Meliplebeia		ogouensis		Mplb414	LWR	DQ813210.1	Rasmussen & Cameron, 2010
Ingroup	Meliponini	Melipona	aff.	brachychaeta		Miml129	16S	FJ041941.1	Rasmussen & Cameron, 2010
Ingroup	Meliponini	Melipona	aff.	brachychaeta		Miml129	28S	FJ042043.1	Rasmussen & Cameron, 2010
Ingroup	Meliponini	Melipona	aff.	brachychaeta		Miml129	ArgK	FJ042218.1	Rasmussen & Cameron, 2010
Ingroup	Meliponini	Melipona	aff.	brachychaeta		Miml129	EF1a	FJ042319.1	Rasmussen & Cameron, 2010
Ingroup	Meliponini	Melipona	aff.	brachychaeta		Miml129	LWR	FJ042421.1	Rasmussen & Cameron, 2010
Ingroup	Meliponini	Melipona	aff.	costaricaensis		MP33	16S	EU162968.1	Ramírez et al., 2010
Ingroup	Meliponini	Melipona	aff.	costaricaensis		MP33	ArgK	EU163053.1	Ramírez et al., 2010
Ingroup	Meliponini	Melipona	aff.	costaricaensis		MP33	CO1	EU163134.1	Ramírez et al., 2010
Ingroup	Meliponini	Melipona	aff.	mimetica		Miml018	16S	FJ041934.1	Rasmussen & Cameron, 2010
Ingroup	Meliponini	Melipona	aff.	mimetica		Miml018	28S	FJ042035.1	Rasmussen & Cameron, 2010
Ingroup	Meliponini	Melipona	aff.	mimetica		Miml018	ArgK	FJ042210.1	Rasmussen & Cameron, 2010
Ingroup	Meliponini	Melipona	aff.	mimetica		Miml018	EF1a	FJ042311.1	Rasmussen & Cameron, 2010
Ingroup	Meliponini	Melipona	aff.	mimetica		Miml018	LWR	FJ042413.1	Rasmussen & Cameron, 2010
Ingroup	Meliponini	Melipona	aff.	rufiventris		Miml073	16S	FJ041938.1	Rasmussen & Cameron, 2010
Ingroup	Meliponini	Melipona	aff.	rufiventris		Miml073	28S	FJ042039.1	Rasmussen & Cameron, 2010
Ingroup	Meliponini	Melipona	aff.	rufiventris		Miml073	ArgK	FJ042214.1	Rasmussen & Cameron, 2010
Ingroup	Meliponini	Melipona	aff.	rufiventris		Miml073	EF1a	FJ042315.1	Rasmussen & Cameron, 2010
Ingroup	Meliponini	Melipona	aff.	rufiventris		Miml073	LWR	FJ042417.1	Rasmussen & Cameron, 2010
Ingroup	Meliponini	Melipona		amazonica		MP94	16S	EU163000.1	Ramírez et al., 2010
Ingroup	Meliponini	Melipona		amazonica		MP94	ArgK	EU163085.1	Ramírez et al., 2010
Ingroup	Meliponini	Melipona		amazonica		MP94	CO1	EU163166.1	Ramírez et al., 2010
Ingroup	Meliponini	Melipona		asilvai		MP82	16S	EU162991.1	Ramírez et al., 2010
Ingroup	Meliponini	Melipona		asilvai		MP82	ArgK	EU163076.1	Ramírez et al., 2010
Ingroup	Meliponini	Melipona		asilvai		MP82	CO1	EU163157.1	Ramírez et al., 2010
Ingroup	Meliponini	Melipona		beecheii		MP18	16S	EU162960.1	Ramírez et al., 2010
Ingroup	Meliponini	Melipona		beecheii		MP18	ArgK	EU163045.1	Ramírez et al., 2010
Ingroup	Meliponini	Melipona		beecheii		MP18	CO1	EU163126.1	Ramírez et al., 2010
Ingroup	Meliponini	Melipona		bicolor		Eome456	16S	FJ041919.1	Rasmussen & Cameron, 2010
Ingroup	Meliponini	Melipona		bicolor		Eome456	28S	FJ042020.1	Rasmussen & Cameron, 2010
Ingroup	Meliponini	Melipona		bicolor		Eome456	ArgK	FJ042195.1	Rasmussen & Cameron, 2010
Ingroup	Meliponini	Melipona		bicolor		Eome456	EF1a	FJ042296.1	Rasmussen & Cameron, 2010
Ingroup	Meliponini	Melipona		bicolor		Eome456	LWR	FJ042398.1	Rasmussen & Cameron, 2010
Ingroup	Meliponini	Melipona		bradleyi		Eome600	16S	FJ041921.1	Rasmussen & Cameron, 2010
Ingroup	Meliponini	Melipona		bradleyi		Eome600	28S	FJ042022.1	Rasmussen & Cameron, 2010
Ingroup	Meliponini	Melipona		bradleyi		Eome600	ArgK	FJ042197.1	Rasmussen & Cameron, 2010
Ingroup	Meliponini	Melipona		bradleyi		Eome600	EF1a	FJ042298.1	Rasmussen & Cameron, 2010
Ingroup	Meliponini	Melipona		bradleyi		Eome600	LWR	FJ042400.1	Rasmussen & Cameron, 2010
Ingroup	Meliponini	Melipona		captiosa		MP43	16S	EU162976.1	Ramírez et al., 2010
Ingroup	Meliponini	Melipona		captiosa		MP43	ArgK	EU163061.1	Ramírez et al., 2010
Ingroup	Meliponini	Melipona		captiosa		MP43	CO1	EU163142.1	Ramírez et al., 2010
Ingroup	Meliponini	Melipona		colimana		124Mcol	CO1	JX869619.1	Ruiz et al., 2013
Ingroup	Meliponini	Melipona		compressipes	compressipes	MP37	16S	EU162971.1	Ramírez et al., 2010
Ingroup	Meliponini	Melipona		compressipes	compressipes	MP37	ArgK	EU163056.1	Ramírez et al., 2010
Ingroup	Meliponini	Melipona		compressipes	compressipes	MP37	CO1	EU163137.1	Ramírez et al., 2010
Ingroup	Meliponini	Melipona		compressipes	interrupta	MP44	16S	EU162977.1	Ramírez et al., 2010
Ingroup	Meliponini	Melipona		compressipes	interrupta	MP44	ArgK	EU163062.1	Ramírez et al., 2010
Ingroup	Meliponini	Melipona		compressipes	interrupta	MP44	CO1	EU163143.1	Ramírez et al., 2010
Ingroup	Meliponini	Melipona		costaricaensis		MP14	16S	EU162954.1	Ramírez et al., 2010
Ingroup	Meliponini	Melipona		costaricaensis		MP14	ArgK	EU163039.1	Ramírez et al., 2010
Ingroup	Meliponini	Melipona		costaricaensis		MP14	CO1	EU163121.1	Ramírez et al., 2010
Ingroup	Meliponini	Melipona		crinita		MP32	16S	EU162967.1	Ramírez et al., 2010
Ingroup	Meliponini	Melipona		crinita		MP32	ArgK	EU163052.1	Ramírez et al., 2010
Ingroup	Meliponini	Melipona		crinita		MP32	CO1	EU163133.1	Ramírez et al., 2010
Ingroup	Meliponini	Melipona		eburnea		Miml019	16S	FJ041935.1	Rasmussen & Cameron, 2010
Ingroup	Meliponini	Melipona		eburnea		Miml019	28S	FJ042036.1	Rasmussen & Cameron, 2010
Ingroup	Meliponini	Melipona		eburnea		Miml019	ArgK	FJ042211.1	Rasmussen & Cameron, 2010
Ingroup	Meliponini	Melipona		eburnea		Miml019	EF1a	FJ042312.1	Rasmussen & Cameron, 2010
Ingroup	Meliponini	Melipona		eburnea		Miml019	LWR	FJ042414.1	Rasmussen & Cameron, 2010
Ingroup	Meliponini	Melipona		fallax		MP13	16S	EU162952.1	Ramírez et al., 2010
Ingroup	Meliponini	Melipona		fallax		MP13	ArgK	EU163037.1	Ramírez et al., 2010
Ingroup	Meliponini	Melipona		fallax		MP13	CO1	EU163119.1	Ramírez et al., 2010
Ingroup	Meliponini	Melipona		fasciata		Miml596	16S	FJ041945.1	Rasmussen & Cameron, 2010
Ingroup	Meliponini	Melipona		fasciata		Miml596	28S	FJ042047.1	Rasmussen & Cameron, 2010
Ingroup	Meliponini	Melipona		fasciata		Miml596	ArgK	FJ042222.1	Rasmussen & Cameron, 2010
Ingroup	Meliponini	Melipona		fasciata		Miml596	EF1a	FJ042323.1	Rasmussen & Cameron, 2010
Ingroup	Meliponini	Melipona		fasciata		Miml596	LWR	FJ042425.1	Rasmussen & Cameron, 2010
Ingroup	Meliponini	Melipona		fasciculata		Mlkr120	16S	FJ041946.1	Rasmussen & Cameron, 2010
Ingroup	Meliponini	Melipona		fasciculata		Mlkr120	28S	FJ042048.1	Rasmussen & Cameron, 2010
Ingroup	Meliponini	Melipona		fasciculata		Mlkr120	ArgK	FJ042223.1	Rasmussen & Cameron, 2010
Ingroup	Meliponini	Melipona		fasciculata		Mlkr120	EF1a	FJ042324.1	Rasmussen & Cameron, 2010
Ingroup	Meliponini	Melipona		fasciculata		Mlkr120	LWR	FJ042426.1	Rasmussen & Cameron, 2010
Ingroup	Meliponini	Melipona		favosa		MP19	16S	EU162961.1	Ramírez et al., 2010
Ingroup	Meliponini	Melipona		favosa		MP19	ArgK	EU163046.1	Ramírez et al., 2010
Ingroup	Meliponini	Melipona		favosa		MP19	CO1	EU163127.1	Ramírez et al., 2010
Ingroup	Meliponini	Melipona		fuliginosa		MP42	16S	EU162975.1	Ramírez et al., 2010
Ingroup	Meliponini	Melipona		fuliginosa		MP42	ArgK	EU163060.1	Ramírez et al., 2010
Ingroup	Meliponini	Melipona		fuliginosa		MP42	CO1	EU163141.1	Ramírez et al., 2010
Ingroup	Meliponini	Melipona		fulva		MP15	16S	EU162959.1	Ramírez et al., 2010
Ingroup	Meliponini	Melipona		fulva		MP15	ArgK	EU163044.1	Ramírez et al., 2010
Ingroup	Meliponini	Melipona		fulva		MP15	CO1	EU163125.1	Ramírez et al., 2010
Ingroup	Meliponini	Melipona		fuscopilosa		MP35	16S	EU162970.1	Ramírez et al., 2010
Ingroup	Meliponini	Melipona		fuscopilosa		MP35	ArgK	EU163055.1	Ramírez et al., 2010
Ingroup	Meliponini	Melipona		fuscopilosa		MP35	CO1	EU163136.1	Ramírez et al., 2010
Ingroup	Meliponini	Melipona		grandis		Mlkr017	16S	DQ790458.1	Rasmussen & Cameron, 2010
Ingroup	Meliponini	Melipona		grandis		Mlkr017	28S	EU049745.1	Rasmussen & Cameron, 2010
Ingroup	Meliponini	Melipona		grandis		Mlkr017	ArgK	DQ813051.1	Rasmussen & Cameron, 2010
Ingroup	Meliponini	Melipona		grandis		Mlkr017	EF1a	DQ813130.1	Rasmussen & Cameron, 2010
Ingroup	Meliponini	Melipona		grandis		Mlkr017	LWR	DQ813208.1	Rasmussen & Cameron, 2010
Ingroup	Meliponini	Melipona		illota		Miml587	16S	FJ041943.1	Rasmussen & Cameron, 2010
Ingroup	Meliponini	Melipona		illota		Miml587	28S	FJ042045.1	Rasmussen & Cameron, 2010
Ingroup	Meliponini	Melipona		illota		Miml587	ArgK	FJ042220.1	Rasmussen & Cameron, 2010
Ingroup	Meliponini	Melipona		illota		Miml587	EF1a	FJ042321.1	Rasmussen & Cameron, 2010
Ingroup	Meliponini	Melipona		illota		Miml587	LWR	FJ042423.1	Rasmussen & Cameron, 2010
Ingroup	Meliponini	Melipona		illustris		MP46a	16S	EU162979.1	Ramírez et al., 2010
Ingroup	Meliponini	Melipona		illustris		MP46a	ArgK	EU163064.1	Ramírez et al., 2010
Ingroup	Meliponini	Melipona		illustris		MP46a	CO1	EU163145.1	Ramírez et al., 2010
Ingroup	Meliponini	Melipona		lateralis		MP45	16S	EU162978.1	Ramírez et al., 2010
Ingroup	Meliponini	Melipona		lateralis		MP45	ArgK	EU163063.1	Ramírez et al., 2010
Ingroup	Meliponini	Melipona		lateralis		MP45	CO1	EU163144.1	Ramírez et al., 2010
Ingroup	Meliponini	Melipona		mandacaia		MP81	16S	EU162990.1	Ramírez et al., 2010
Ingroup	Meliponini	Melipona		mandacaia		MP81	ArgK	EU163075.1	Ramírez et al., 2010
Ingroup	Meliponini	Melipona		mandacaia		MP81	CO1	EU163156.1	Ramírez et al., 2010
Ingroup	Meliponini	Melipona		marginata		Eome461	16S	FJ041920.1	Rasmussen & Cameron, 2010
Ingroup	Meliponini	Melipona		marginata		Eome461	28S	FJ042021.1	Rasmussen & Cameron, 2010
Ingroup	Meliponini	Melipona		marginata		Eome461	ArgK	FJ042196.1	Rasmussen & Cameron, 2010
Ingroup	Meliponini	Melipona		marginata		Eome461	EF1a	FJ042297.1	Rasmussen & Cameron, 2010
Ingroup	Meliponini	Melipona		marginata		Eome461	LWR	FJ042399.1	Rasmussen & Cameron, 2010
Ingroup	Meliponini	Melipona		melanopleura		MP12	16S	EU162946.1	Ramírez et al., 2010
Ingroup	Meliponini	Melipona		melanopleura		MP12	ArgK	EU163029.1	Ramírez et al., 2010
Ingroup	Meliponini	Melipona		melanopleura		MP12	CO1	EU163113.1	Ramírez et al., 2010
Ingroup	Meliponini	Melipona		melanoventer		MP34	16S	EU162969.1	Ramírez et al., 2010
Ingroup	Meliponini	Melipona		melanoventer		MP34	ArgK	EU163054.1	Ramírez et al., 2010
Ingroup	Meliponini	Melipona		melanoventer		MP34	CO1	EU163135.1	Ramírez et al., 2010
Ingroup	Meliponini	Melipona		micheneri		MP39	16S	EU162973.1	Ramírez et al., 2010
Ingroup	Meliponini	Melipona		micheneri		MP39	ArgK	EU163058.1	Ramírez et al., 2010
Ingroup	Meliponini	Melipona		micheneri		MP39	CO1	EU163139.1	Ramírez et al., 2010
Ingroup	Meliponini	Melipona		nebulosa		MP48	16S	EU162980.1	Ramírez et al., 2010
Ingroup	Meliponini	Melipona		nebulosa		MP48	ArgK	EU163065.1	Ramírez et al., 2010
Ingroup	Meliponini	Melipona		nebulosa		MP48	CO1	EU163146.1	Ramírez et al., 2010
Ingroup	Meliponini	Melipona		ogilviei		MP41	16S	EU162974.1	Ramírez et al., 2010
Ingroup	Meliponini	Melipona		ogilviei		MP41	ArgK	EU163059.1	Ramírez et al., 2010
Ingroup	Meliponini	Melipona		ogilviei		MP41	CO1	EU163140.1	Ramírez et al., 2010
Ingroup	Meliponini	Melipona		panamica		MP1	16S	EU162928.1	Ramírez et al., 2010
Ingroup	Meliponini	Melipona		panamica		MP1	ArgK	EU163012.1	Ramírez et al., 2010
Ingroup	Meliponini	Melipona		panamica		MP1	CO1	EU163096.1	Ramírez et al., 2010
Ingroup	Meliponini	Melipona		quadrifasciata	anthidioides	MP76	16S	EU162984.1	Ramírez et al., 2010
Ingroup	Meliponini	Melipona		quadrifasciata	anthidioides	MP76	ArgK	EU163069.1	Ramírez et al., 2010
Ingroup	Meliponini	Melipona		quadrifasciata	anthidioides	MP76	CO1	EU163150.1	Ramírez et al., 2010
Ingroup	Meliponini	Melipona		quinquefasciata		MP80	16S	EU162989.1	Ramírez et al., 2010
Ingroup	Meliponini	Melipona		quinquefasciata		MP80	ArgK	EU163074.1	Ramírez et al., 2010
Ingroup	Meliponini	Melipona		quinquefasciata		MP80	CO1	EU163155.1	Ramírez et al., 2010
Ingroup	Meliponini	Melipona		rufiventris	flavolineata	MP72	16S	EU162983.1	Ramírez et al., 2010
Ingroup	Meliponini	Melipona		rufiventris	flavolineata	MP72	ArgK	EU163068.1	Ramírez et al., 2010
Ingroup	Meliponini	Melipona		rufiventris	flavolineata	MP72	CO1	EU163149.1	Ramírez et al., 2010
Ingroup	Meliponini	Melipona		rufiventris	rufiventris	MP77	16S	EU162985.1	Ramírez et al., 2010
Ingroup	Meliponini	Melipona		rufiventris	rufiventris	MP77	ArgK	EU163070.1	Ramírez et al., 2010
Ingroup	Meliponini	Melipona		rufiventris	rufiventris	MP77	CO1	EU163151.1	Ramírez et al., 2010
Ingroup	Meliponini	Melipona		scutellaris		Miml121	16S	FJ041939.1	Rasmussen & Cameron, 2010
Ingroup	Meliponini	Melipona		scutellaris		Miml121	28S	FJ042041.1	Rasmussen & Cameron, 2010
Ingroup	Meliponini	Melipona		scutellaris		Miml121	ArgK	FJ042216.1	Rasmussen & Cameron, 2010
Ingroup	Meliponini	Melipona		scutellaris		Miml121	EF1a	FJ042317.1	Rasmussen & Cameron, 2010
Ingroup	Meliponini	Melipona		scutellaris		Miml121	LWR	FJ042419.1	Rasmussen & Cameron, 2010
Ingroup	Meliponini	Melipona		seminigra	atrofulva	MP38	16S	EU162972.1	Ramírez et al., 2010
Ingroup	Meliponini	Melipona		seminigra	atrofulva	MP38	ArgK	EU163057.1	Ramírez et al., 2010
Ingroup	Meliponini	Melipona		seminigra	atrofulva	MP38	CO1	EU163138.1	Ramírez et al., 2010
Ingroup	Meliponini	Melipona		seminigra	merrillae	Miml122	16S	FJ041940.1	Rasmussen & Cameron, 2010
Ingroup	Meliponini	Melipona		seminigra	merrillae	Miml122	28S	FJ042042.1	Rasmussen & Cameron, 2010
Ingroup	Meliponini	Melipona		seminigra	merrillae	Miml122	ArgK	FJ042217.1	Rasmussen & Cameron, 2010
Ingroup	Meliponini	Melipona		seminigra	merrillae	Miml122	EF1a	FJ042318.1	Rasmussen & Cameron, 2010
Ingroup	Meliponini	Melipona		seminigra	merrillae	Miml122	LWR	FJ042420.1	Rasmussen & Cameron, 2010
Ingroup	Meliponini	Melipona		solari		MP86	16S	EU162994.1	Ramírez et al., 2010
Ingroup	Meliponini	Melipona		solari		MP86	ArgK	EU163079.1	Ramírez et al., 2010
Ingroup	Meliponini	Melipona		solari		MP86	CO1	EU163160.1	Ramírez et al., 2010
Ingroup	Meliponini	Melipona		sp. 1		MP127	16S	EU162949.1	Ramírez et al., 2010
Ingroup	Meliponini	Melipona		sp. 1		MP127	ArgK	EU163034.1	Ramírez et al., 2010
Ingroup	Meliponini	Melipona		sp. 1		MP127	CO1	EU163116.1	Ramírez et al., 2010
Ingroup	Meliponini	Melipona		sp. 2		MP70	16S	EU162982.1	Ramírez et al., 2010
Ingroup	Meliponini	Melipona		sp. 2		MP70	ArgK	EU163067.1	Ramírez et al., 2010
Ingroup	Meliponini	Melipona		sp. 2		MP70	CO1	EU163148.1	Ramírez et al., 2010
Ingroup	Meliponini	Melipona		sp. 3		MP85	16S	EU162993.1	Ramírez et al., 2010
Ingroup	Meliponini	Melipona		sp. 3		MP85	ArgK	EU163078.1	Ramírez et al., 2010
Ingroup	Meliponini	Melipona		sp. 3		MP85	CO1	EU163159.1	Ramírez et al., 2010
Ingroup	Meliponini	Melipona		sp. 4		MP90	16S	EU162996.1	Ramírez et al., 2010
Ingroup	Meliponini	Melipona		sp. 4		MP90	ArgK	EU163081.1	Ramírez et al., 2010
Ingroup	Meliponini	Melipona		sp. 4		MP90	CO1	EU163162.1	Ramírez et al., 2010
Ingroup	Meliponini	Melipona		sp. 5		MP91	16S	EU162997.1	Ramírez et al., 2010
Ingroup	Meliponini	Melipona		sp. 5		MP91	ArgK	EU163082.1	Ramírez et al., 2010
Ingroup	Meliponini	Melipona		sp. 5		MP91	CO1	EU163163.1	Ramírez et al., 2010
Ingroup	Meliponini	Melipona		sp. 6		MP93	16S	EU162999.1	Ramírez et al., 2010
Ingroup	Meliponini	Melipona		sp. 6		MP93	ArgK	EU163084.1	Ramírez et al., 2010
Ingroup	Meliponini	Melipona		sp. 6		MP93	CO1	EU163165.1	Ramírez et al., 2010
Ingroup	Meliponini	Melipona		sp. 7		MP96	16S	EU163002.1	Ramírez et al., 2010
Ingroup	Meliponini	Melipona		sp. 7		MP96	ArgK	EU163087.1	Ramírez et al., 2010
Ingroup	Meliponini	Melipona		sp. 7		MP96	CO1	EU163168.1	Ramírez et al., 2010
Ingroup	Meliponini	Melipona		sp. 8		MP98	16S	EU163004.1	Ramírez et al., 2010
Ingroup	Meliponini	Melipona		sp. 8		MP98	ArgK	EU163089.1	Ramírez et al., 2010
Ingroup	Meliponini	Melipona		sp. 8		MP98	CO1	EU163170.1	Ramírez et al., 2010
Ingroup	Meliponini	Melipona		sp. B		Miml588	16S	FJ041944.1	Rasmussen & Cameron, 2010
Ingroup	Meliponini	Melipona		sp. B		Miml588	28S	FJ042046.1	Rasmussen & Cameron, 2010
Ingroup	Meliponini	Melipona		sp. B		Miml588	ArgK	FJ042221.1	Rasmussen & Cameron, 2010
Ingroup	Meliponini	Melipona		sp. B		Miml588	EF1a	FJ042322.1	Rasmussen & Cameron, 2010
Ingroup	Meliponini	Melipona		sp. B		Miml588	LWR	FJ042424.1	Rasmussen & Cameron, 2010
Ingroup	Meliponini	Melipona		titania		Miml065	16S	FJ041937.1	Rasmussen & Cameron, 2010
Ingroup	Meliponini	Melipona		titania		Miml065	28S	FJ042038.1	Rasmussen & Cameron, 2010
Ingroup	Meliponini	Melipona		titania		Miml065	ArgK	FJ042213.1	Rasmussen & Cameron, 2010
Ingroup	Meliponini	Melipona		titania		Miml065	EF1a	FJ042314.1	Rasmussen & Cameron, 2010
Ingroup	Meliponini	Melipona		titania		Miml065	LWR	FJ042416.1	Rasmussen & Cameron, 2010
Ingroup	Meliponini	Melipona		triplaridis		MP8	16S	EU162988.1	Ramírez et al., 2010
Ingroup	Meliponini	Melipona		triplaridis		MP8	ArgK	EU163073.1	Ramírez et al., 2010
Ingroup	Meliponini	Melipona		triplaridis		MP8	CO1	EU163154.1	Ramírez et al., 2010
Ingroup	Meliponini	Melipona		tumupasae		Eome131	16S	FJ041918.1	Rasmussen & Cameron, 2010
Ingroup	Meliponini	Melipona		tumupasae		Eome131	28S	FJ042019.1	Rasmussen & Cameron, 2010
Ingroup	Meliponini	Melipona		tumupasae		Eome131	ArgK	FJ042194.1	Rasmussen & Cameron, 2010
Ingroup	Meliponini	Melipona		tumupasae		Eome131	EF1a	FJ042295.1	Rasmussen & Cameron, 2010
Ingroup	Meliponini	Melipona		tumupasae		Eome131	LWR	FJ042397.1	Rasmussen & Cameron, 2010
Ingroup	Meliponini	Melipona		variegatipes		Mlpo563	16S	FJ041949.1	Rasmussen & Cameron, 2010
Ingroup	Meliponini	Melipona		variegatipes		Mlpo563	28S	FJ042051.1	Rasmussen & Cameron, 2010
Ingroup	Meliponini	Melipona		variegatipes		Mlpo563	ArgK	FJ042226.1	Rasmussen & Cameron, 2010
Ingroup	Meliponini	Melipona		variegatipes		Mlpo563	EF1a	FJ042327.1	Rasmussen & Cameron, 2010
Ingroup	Meliponini	Melipona		variegatipes		Mlpo563	LWR	FJ042429.1	Rasmussen & Cameron, 2010
Ingroup	Meliponini	Melipona		yucatanica		MyucMer1-COI	CO1	Pendiente	May-Itzá et al., 2010
Ingroup	Meliponini	Meliponula		bocandei		Mlpl406	16S	DQ790452.1	Rasmussen & Cameron, 2010
Ingroup	Meliponini	Meliponula		bocandei		Mlpl406	28S	FJ042177.1	Rasmussen & Cameron, 2010
Ingroup	Meliponini	Meliponula		bocandei		Mlpl406	ArgK	DQ813052.1	Rasmussen & Cameron, 2010
Ingroup	Meliponini	Meliponula		bocandei		Mlpl406	EF1a	DQ813131.1	Rasmussen & Cameron, 2010
Ingroup	Meliponini	Meliponula		bocandei		Mlpl406	LWR	DQ813209.1	Rasmussen & Cameron, 2010
Ingroup	Meliponini	Meliwillea		bivea		MP123	ArgK	EU163031.1	Ramírez et al., 2010
Ingroup	Meliponini	Meliwillea		bivea		MP123	CO1	EU163114.1	Ramírez et al., 2010
Ingroup	Meliponini	Mourella		caerulea		Mour423	16S	FJ041950.1	Rasmussen & Cameron, 2010
Ingroup	Meliponini	Mourella		caerulea		Mour423	28S	FJ042052.1	Rasmussen & Cameron, 2010
Ingroup	Meliponini	Mourella		caerulea		Mour423	ArgK	FJ042227.1	Rasmussen & Cameron, 2010
Ingroup	Meliponini	Mourella		caerulea		Mour423	EF1a	FJ042328.1	Rasmussen & Cameron, 2010
Ingroup	Meliponini	Mourella		caerulea		Mour423	LWR	FJ042430.1	Rasmussen & Cameron, 2010
Ingroup	Meliponini	Nannotrigona		melanocera		Nann111	16S	DQ790460.1	Rasmussen & Cameron, 2010
Ingroup	Meliponini	Nannotrigona		melanocera		Nann111	28S	FJ042053.1	Rasmussen & Cameron, 2010
Ingroup	Meliponini	Nannotrigona		melanocera		Nann111	ArgK	DQ813054.1	Rasmussen & Cameron, 2010
Ingroup	Meliponini	Nannotrigona		melanocera		Nann111	EF1a	DQ813133.1	Rasmussen & Cameron, 2010
Ingroup	Meliponini	Nannotrigona		melanocera		Nann111	LWR	DQ813211.1	Rasmussen & Cameron, 2010
Ingroup	Meliponini	Nannotrigona		perilampoides		Nann296	16S	FJ041952.1	Rasmussen & Cameron, 2010
Ingroup	Meliponini	Nannotrigona		perilampoides		Nann296	28S	FJ042055.1	Rasmussen & Cameron, 2010
Ingroup	Meliponini	Nannotrigona		perilampoides		Nann296	ArgK	FJ042229.1	Rasmussen & Cameron, 2010
Ingroup	Meliponini	Nannotrigona		perilampoides		Nann296	EF1a	FJ042330.1	Rasmussen & Cameron, 2010
Ingroup	Meliponini	Nannotrigona		perilampoides		Nann296	LWR	FJ042432.1	Rasmussen & Cameron, 2010
Ingroup	Meliponini	Nannotrigona		schultzei		Nann113	16S	FJ041951.1	Rasmussen & Cameron, 2010
Ingroup	Meliponini	Nannotrigona		schultzei		Nann113	28S	FJ042054.1	Rasmussen & Cameron, 2010
Ingroup	Meliponini	Nannotrigona		schultzei		Nann113	ArgK	FJ042228.1	Rasmussen & Cameron, 2010
Ingroup	Meliponini	Nannotrigona		schultzei		Nann113	EF1a	FJ042329.1	Rasmussen & Cameron, 2010
Ingroup	Meliponini	Nannotrigona		schultzei		Nann113	LWR	FJ042431.1	Rasmussen & Cameron, 2010
Ingroup	Meliponini	Nannotrigona		sp.		MP104	16S	EU162933.1	Ramírez et al., 2010
Ingroup	Meliponini	Nannotrigona		sp.		MP104	ArgK	EU163017.1	Ramírez et al., 2010
Ingroup	Meliponini	Nannotrigona		sp.		MP104	CO1	EU163100.1	Ramírez et al., 2010
Ingroup	Meliponini	Nannotrigona		testaceicornis		Nann450	16S	FJ041953.1	Rasmussen & Cameron, 2010
Ingroup	Meliponini	Nannotrigona		testaceicornis		Nann450	28S	FJ042056.1	Rasmussen & Cameron, 2010
Ingroup	Meliponini	Nannotrigona		testaceicornis		Nann450	ArgK	FJ042230.1	Rasmussen & Cameron, 2010
Ingroup	Meliponini	Nannotrigona		testaceicornis		Nann450	EF1a	FJ042331.1	Rasmussen & Cameron, 2010
Ingroup	Meliponini	Nannotrigona		testaceicornis		Nann450	LWR	FJ042433.1	Rasmussen & Cameron, 2010
Ingroup	Meliponini	Nogueirapis		butteli		Nogu364	16S	FJ041954.1	Rasmussen & Cameron, 2010
Ingroup	Meliponini	Nogueirapis		butteli		Nogu364	28S	FJ042057.1	Rasmussen & Cameron, 2010
Ingroup	Meliponini	Nogueirapis		butteli		Nogu364	ArgK	FJ042231.1	Rasmussen & Cameron, 2010
Ingroup	Meliponini	Nogueirapis		butteli		Nogu364	EF1a	FJ042332.1	Rasmussen & Cameron, 2010
Ingroup	Meliponini	Nogueirapis		butteli		Nogu364	LWR	FJ042434.1	Rasmussen & Cameron, 2010
Ingroup	Meliponini	Nogueirapis		mirandula		NoguXXX	16S	FJ041955.1	Rasmussen & Cameron, 2010
Ingroup	Meliponini	Nogueirapis		mirandula		NoguXXX	ArgK	FJ042232.1	Rasmussen & Cameron, 2010
Ingroup	Meliponini	Nogueirapis		mirandula		NoguXXX	EF1a	FJ042333.1	Rasmussen & Cameron, 2010
Ingroup	Meliponini	Nogueirapis		mirandula		NoguXXX	LWR	FJ042435.1	Rasmussen & Cameron, 2010
Ingroup	Meliponini	Odontotrigona		haematoptera		Odon475	16S	DQ790405.1	Rasmussen & Cameron, 2010
Ingroup	Meliponini	Odontotrigona		haematoptera		Odon475	28S	FJ042131.1	Rasmussen & Cameron, 2010
Ingroup	Meliponini	Odontotrigona		haematoptera		Odon475	ArgK	DQ813055.1	Rasmussen & Cameron, 2010
Ingroup	Meliponini	Odontotrigona		haematoptera		Odon475	EF1a	DQ813134.1	Rasmussen & Cameron, 2010
Ingroup	Meliponini	Odontotrigona		haematoptera		Odon475	LWR	DQ813212.1	Rasmussen & Cameron, 2010
Ingroup	Meliponini	Oxytrigona		mediorufa		Oxyt301	16S	FJ041959.1	Rasmussen & Cameron, 2010
Ingroup	Meliponini	Oxytrigona		mediorufa		Oxyt301	28S	FJ042061.1	Rasmussen & Cameron, 2010
Ingroup	Meliponini	Oxytrigona		mediorufa		Oxyt301	ArgK	FJ042236.1	Rasmussen & Cameron, 2010
Ingroup	Meliponini	Oxytrigona		mediorufa		Oxyt301	EF1a	FJ042337.1	Rasmussen & Cameron, 2010
Ingroup	Meliponini	Oxytrigona		mediorufa		Oxyt301	LWR	FJ042439.1	Rasmussen & Cameron, 2010
Ingroup	Meliponini	Oxytrigona		mellicolor		Oxyt114	16S	FJ041958.1	Rasmussen & Cameron, 2010
Ingroup	Meliponini	Oxytrigona		mellicolor		Oxyt114	28S	FJ042060.1	Rasmussen & Cameron, 2010
Ingroup	Meliponini	Oxytrigona		mellicolor		Oxyt114	ArgK	FJ042235.1	Rasmussen & Cameron, 2010
Ingroup	Meliponini	Oxytrigona		mellicolor		Oxyt114	EF1a	FJ042336.1	Rasmussen & Cameron, 2010
Ingroup	Meliponini	Oxytrigona		mellicolor		Oxyt114	LWR	FJ042438.1	Rasmussen & Cameron, 2010
Ingroup	Meliponini	Oxytrigona		mulfordi		Oxyt012	16S	FJ041957.1	Rasmussen & Cameron, 2010
Ingroup	Meliponini	Oxytrigona		mulfordi		Oxyt012	28S	FJ042059.1	Rasmussen & Cameron, 2010
Ingroup	Meliponini	Oxytrigona		mulfordi		Oxyt012	ArgK	FJ042234.1	Rasmussen & Cameron, 2010
Ingroup	Meliponini	Oxytrigona		mulfordi		Oxyt012	EF1a	FJ042335.1	Rasmussen & Cameron, 2010
Ingroup	Meliponini	Oxytrigona		mulfordi		Oxyt012	LWR	FJ042437.1	Rasmussen & Cameron, 2010
Ingroup	Meliponini	Oxytrigona		obscura		Oxyt006	16S	FJ041956.1	Rasmussen & Cameron, 2010
Ingroup	Meliponini	Oxytrigona		obscura		Oxyt006	28S	FJ042058.1	Rasmussen & Cameron, 2010
Ingroup	Meliponini	Oxytrigona		obscura		Oxyt006	ArgK	FJ042233.1	Rasmussen & Cameron, 2010
Ingroup	Meliponini	Oxytrigona		obscura		Oxyt006	EF1a	FJ042334.1	Rasmussen & Cameron, 2010
Ingroup	Meliponini	Oxytrigona		obscura		Oxyt006	LWR	FJ042436.1	Rasmussen & Cameron, 2010
Ingroup	Meliponini	Oxytrigona		tataira		Oxyt448	16S	FJ041960.1	Rasmussen & Cameron, 2010
Ingroup	Meliponini	Oxytrigona		tataira		Oxyt448	28S	FJ042062.1	Rasmussen & Cameron, 2010
Ingroup	Meliponini	Oxytrigona		tataira		Oxyt448	ArgK	FJ042237.1	Rasmussen & Cameron, 2010
Ingroup	Meliponini	Oxytrigona		tataira		Oxyt448	EF1a	FJ042338.1	Rasmussen & Cameron, 2010
Ingroup	Meliponini	Oxytrigona		tataira		Oxyt448	LWR	FJ042440.1	Rasmussen & Cameron, 2010
Ingroup	Meliponini	Parapartamona		fumata		Ppar567	16S	FJ041977.1	Rasmussen & Cameron, 2010
Ingroup	Meliponini	Parapartamona		fumata		Ppar567	28S	FJ042082.1	Rasmussen & Cameron, 2010
Ingroup	Meliponini	Parapartamona		fumata		Ppar567	ArgK	FJ042255.1	Rasmussen & Cameron, 2010
Ingroup	Meliponini	Parapartamona		fumata		Ppar567	EF1a	FJ042356.1	Rasmussen & Cameron, 2010
Ingroup	Meliponini	Parapartamona		fumata		Ppar567	LWR	FJ042457.1	Rasmussen & Cameron, 2010
Ingroup	Meliponini	Parapartamona		tungurahuana		Ppar014	16S	DQ790464.1	Rasmussen & Cameron, 2010
Ingroup	Meliponini	Parapartamona		tungurahuana		Ppar014	28S	FJ042081.1	Rasmussen & Cameron, 2010
Ingroup	Meliponini	Parapartamona		tungurahuana		Ppar014	ArgK	DQ813062.1	Rasmussen & Cameron, 2010
Ingroup	Meliponini	Parapartamona		tungurahuana		Ppar014	EF1a	DQ813141.1	Rasmussen & Cameron, 2010
Ingroup	Meliponini	Parapartamona		tungurahuana		Ppar014	LWR	DQ813219.1	Rasmussen & Cameron, 2010
Ingroup	Meliponini	Parapartamona		tungurahuana		Ppar583	16S	FJ041978.1	Rasmussen & Cameron, 2010
Ingroup	Meliponini	Parapartamona		tungurahuana		Ppar583	28S	FJ042083.1	Rasmussen & Cameron, 2010
Ingroup	Meliponini	Parapartamona		tungurahuana		Ppar583	ArgK	FJ042256.1	Rasmussen & Cameron, 2010
Ingroup	Meliponini	Parapartamona		tungurahuana		Ppar583	EF1a	FJ042357.1	Rasmussen & Cameron, 2010
Ingroup	Meliponini	Parapartamona		tungurahuana		Ppar583	LWR	FJ042458.1	Rasmussen & Cameron, 2010
Ingroup	Meliponini	Paratrigona		guigliae		Patr115	16S	FJ041968.1	Rasmussen & Cameron, 2010
Ingroup	Meliponini	Paratrigona		guigliae		Patr115	28S	FJ042071.1	Rasmussen & Cameron, 2010
Ingroup	Meliponini	Paratrigona		guigliae		Patr115	ArgK	FJ042246.1	Rasmussen & Cameron, 2010
Ingroup	Meliponini	Paratrigona		guigliae		Patr115	EF1a	FJ042347.1	Rasmussen & Cameron, 2010
Ingroup	Meliponini	Paratrigona		guigliae		Patr115	LWR	FJ042449.1	Rasmussen & Cameron, 2010
Ingroup	Meliponini	Paratrigona		lineata		Patr465	16S	FJ041969.1	Rasmussen & Cameron, 2010
Ingroup	Meliponini	Paratrigona		lineata		Patr465	28S	FJ042072.1	Rasmussen & Cameron, 2010
Ingroup	Meliponini	Paratrigona		lineata		Patr465	ArgK	FJ042247.1	Rasmussen & Cameron, 2010
Ingroup	Meliponini	Paratrigona		lineata		Patr465	EF1a	FJ042348.1	Rasmussen & Cameron, 2010
Ingroup	Meliponini	Paratrigona		lineata		Patr465	LWR	FJ042450.1	Rasmussen & Cameron, 2010
Ingroup	Meliponini	Paratrigona		lineatifrons		Patr037	16S	FJ041966.1	Rasmussen & Cameron, 2010
Ingroup	Meliponini	Paratrigona		lineatifrons		Patr037	28S	FJ042069.1	Rasmussen & Cameron, 2010
Ingroup	Meliponini	Paratrigona		lineatifrons		Patr037	ArgK	FJ042244.1	Rasmussen & Cameron, 2010
Ingroup	Meliponini	Paratrigona		lineatifrons		Patr037	EF1a	FJ042345.1	Rasmussen & Cameron, 2010
Ingroup	Meliponini	Paratrigona		lineatifrons		Patr037	LWR	FJ042447.1	Rasmussen & Cameron, 2010
Ingroup	Meliponini	Paratrigona		onorei		Patr023	16S	DQ790462.1	Rasmussen & Cameron, 2010
Ingroup	Meliponini	Paratrigona		onorei		Patr023	28S	FJ042068.1	Rasmussen & Cameron, 2010
Ingroup	Meliponini	Paratrigona		onorei		Patr023	ArgK	DQ813057.1	Rasmussen & Cameron, 2010
Ingroup	Meliponini	Paratrigona		onorei		Patr023	EF1a	DQ813136.1	Rasmussen & Cameron, 2010
Ingroup	Meliponini	Paratrigona		onorei		Patr023	LWR	DQ813214.1	Rasmussen & Cameron, 2010
Ingroup	Meliponini	Paratrigona		pacifica		Patr107	16S	FJ041967.1	Rasmussen & Cameron, 2010
Ingroup	Meliponini	Paratrigona		pacifica		Patr107	28S	FJ042070.1	Rasmussen & Cameron, 2010
Ingroup	Meliponini	Paratrigona		pacifica		Patr107	ArgK	FJ042245.1	Rasmussen & Cameron, 2010
Ingroup	Meliponini	Paratrigona		pacifica		Patr107	EF1a	FJ042346.1	Rasmussen & Cameron, 2010
Ingroup	Meliponini	Paratrigona		pacifica		Patr107	LWR	FJ042448.1	Rasmussen & Cameron, 2010
Ingroup	Meliponini	Partamona		auripennis		Part013	16S	DQ790463.1	Rasmussen & Cameron, 2010
Ingroup	Meliponini	Partamona		auripennis		Part013	28S	EU049746.1	Rasmussen & Cameron, 2010
Ingroup	Meliponini	Partamona		auripennis		Part013	ArgK	DQ813056.1	Rasmussen & Cameron, 2010
Ingroup	Meliponini	Partamona		auripennis		Part013	EF1a	DQ813135.1	Rasmussen & Cameron, 2010
Ingroup	Meliponini	Partamona		auripennis		Part013	LWR	DQ813213.1	Rasmussen & Cameron, 2010
Ingroup	Meliponini	Partamona		bilineata		CCDB-09853 D05	CO1	MH917102	Unpublished, Canadian Barcode of Life Network
Ingroup	Meliponini	Partamona		epiphytophila		Part020	16S	FJ041962.1	Rasmussen & Cameron, 2010
Ingroup	Meliponini	Partamona		epiphytophila		Part020	28S	FJ042064.1	Rasmussen & Cameron, 2010
Ingroup	Meliponini	Partamona		epiphytophila		Part020	ArgK	FJ042239.1	Rasmussen & Cameron, 2010
Ingroup	Meliponini	Partamona		epiphytophila		Part020	EF1a	FJ042340.1	Rasmussen & Cameron, 2010
Ingroup	Meliponini	Partamona		epiphytophila		Part020	LWR	FJ042442.1	Rasmussen & Cameron, 2010
Ingroup	Meliponini	Partamona		helleri		Barcode28	CO1	KC853335.1	Françoso & Arias, 2013
Ingroup	Meliponini	Partamona		mulata		Barcode29	CO1	KC853353.1	Françoso & Arias, 2013
Ingroup	Meliponini	Partamona		musarum		Part593	16S	FJ041965.1	Rasmussen & Cameron, 2010
Ingroup	Meliponini	Partamona		musarum		Part593	28S	FJ042067.1	Rasmussen & Cameron, 2010
Ingroup	Meliponini	Partamona		musarum		Part593	ArgK	FJ042243.1	Rasmussen & Cameron, 2010
Ingroup	Meliponini	Partamona		musarum		Part593	EF1a	FJ042344.1	Rasmussen & Cameron, 2010
Ingroup	Meliponini	Partamona		musarum		Part593	LWR	FJ042446.1	Rasmussen & Cameron, 2010
Ingroup	Meliponini	Partamona		orizabaensis		Part117	28S	FJ042066.1	Rasmussen & Cameron, 2010
Ingroup	Meliponini	Partamona		orizabaensis		Part117	ArgK	FJ042241.1	Rasmussen & Cameron, 2010
Ingroup	Meliponini	Partamona		orizabaensis		Part117	EF1a	FJ042342.1	Rasmussen & Cameron, 2010
Ingroup	Meliponini	Partamona		orizabaensis		Part117	LWR	FJ042444.1	Rasmussen & Cameron, 2010
Ingroup	Meliponini	Partamona		testacea		Part005	16S	FJ041961.1	Rasmussen & Cameron, 2010
Ingroup	Meliponini	Partamona		testacea		Part005	28S	FJ042063.1	Rasmussen & Cameron, 2010
Ingroup	Meliponini	Partamona		testacea		Part005	ArgK	FJ042238.1	Rasmussen & Cameron, 2010
Ingroup	Meliponini	Partamona		testacea		Part005	EF1a	FJ042339.1	Rasmussen & Cameron, 2010
Ingroup	Meliponini	Partamona		testacea		Part005	LWR	FJ042441.1	Rasmussen & Cameron, 2010
Ingroup	Meliponini	Partamona		vicina		Part055	16S	FJ041963.1	Rasmussen & Cameron, 2010
Ingroup	Meliponini	Partamona		vicina		Part055	28S	FJ042065.1	Rasmussen & Cameron, 2010
Ingroup	Meliponini	Partamona		vicina		Part055	ArgK	FJ042240.1	Rasmussen & Cameron, 2010
Ingroup	Meliponini	Partamona		vicina		Part055	EF1a	FJ042341.1	Rasmussen & Cameron, 2010
Ingroup	Meliponini	Partamona		vicina		Part055	LWR	FJ042443.1	Rasmussen & Cameron, 2010
Ingroup	Meliponini	Platytrigona		hobbyi		Plat305	16S	DQ790401.1	Rasmussen & Cameron, 2010
Ingroup	Meliponini	Platytrigona		hobbyi		Plat305	28S	FJ042127.1	Rasmussen & Cameron, 2010
Ingroup	Meliponini	Platytrigona		hobbyi		Plat305	ArgK	DQ813058.1	Rasmussen & Cameron, 2010
Ingroup	Meliponini	Platytrigona		hobbyi		Plat305	EF1a	DQ813137.1	Rasmussen & Cameron, 2010
Ingroup	Meliponini	Platytrigona		hobbyi		Plat305	LWR	DQ813215.1	Rasmussen & Cameron, 2010
Ingroup	Meliponini	Plebeia		droryana		Plbe444	16S	FJ041974.1	Rasmussen & Cameron, 2010
Ingroup	Meliponini	Plebeia		droryana		Plbe444	28S	FJ042078.1	Rasmussen & Cameron, 2010
Ingroup	Meliponini	Plebeia		droryana		Plbe444	ArgK	FJ042252.1	Rasmussen & Cameron, 2010
Ingroup	Meliponini	Plebeia		droryana		Plbe444	EF1a	FJ042353.1	Rasmussen & Cameron, 2010
Ingroup	Meliponini	Plebeia		droryana		Plbe444	LWR	FJ042455.1	Rasmussen & Cameron, 2010
Ingroup	Meliponini	Plebeia		franki		MP101	16S	EU162930.1	Ramírez et al., 2010
Ingroup	Meliponini	Plebeia		franki		MP101	ArgK	EU163014.1	Ramírez et al., 2010
Ingroup	Meliponini	Plebeia		franki		MP101	CO1	EU163098.1	Ramírez et al., 2010
Ingroup	Meliponini	Plebeia		frontalis		Plbe339	16S	DQ790459.1	Rasmussen & Cameron, 2010
Ingroup	Meliponini	Plebeia		frontalis		Plbe339	28S	FJ042077.1	Rasmussen & Cameron, 2010
Ingroup	Meliponini	Plebeia		frontalis		Plbe339	ArgK	DQ813059.1	Rasmussen & Cameron, 2010
Ingroup	Meliponini	Plebeia		frontalis		Plbe339	EF1a	DQ813138.1	Rasmussen & Cameron, 2010
Ingroup	Meliponini	Plebeia		frontalis		Plbe339	LWR	DQ813216.1	Rasmussen & Cameron, 2010
Ingroup	Meliponini	Plebeia		minima		Plbe086	16S	FJ041971.1	Rasmussen & Cameron, 2010
Ingroup	Meliponini	Plebeia		minima		Plbe086	28S	FJ042074.1	Rasmussen & Cameron, 2010
Ingroup	Meliponini	Plebeia		minima		Plbe086	ArgK	FJ042249.1	Rasmussen & Cameron, 2010
Ingroup	Meliponini	Plebeia		minima		Plbe086	EF1a	FJ042350.1	Rasmussen & Cameron, 2010
Ingroup	Meliponini	Plebeia		minima		Plbe086	LWR	FJ042452.1	Rasmussen & Cameron, 2010
Ingroup	Meliponini	Plebeia		moureana		Plbe295	16S	FJ041973.1	Rasmussen & Cameron, 2010
Ingroup	Meliponini	Plebeia		moureana		Plbe295	28S	FJ042076.1	Rasmussen & Cameron, 2010
Ingroup	Meliponini	Plebeia		moureana		Plbe295	ArgK	FJ042251.1	Rasmussen & Cameron, 2010
Ingroup	Meliponini	Plebeia		moureana		Plbe295	EF1a	FJ042352.1	Rasmussen & Cameron, 2010
Ingroup	Meliponini	Plebeia		moureana		Plbe295	LWR	FJ042454.1	Rasmussen & Cameron, 2010
Ingroup	Meliponini	Plebeia		sp. A		Plbe577	16S	FJ041975.1	Rasmussen & Cameron, 2010
Ingroup	Meliponini	Plebeia		sp. A		Plbe577	28S	FJ042079.1	Rasmussen & Cameron, 2010
Ingroup	Meliponini	Plebeia		sp. A		Plbe577	ArgK	FJ042253.1	Rasmussen & Cameron, 2010
Ingroup	Meliponini	Plebeia		sp. A		Plbe577	EF1a	FJ042354.1	Rasmussen & Cameron, 2010
Ingroup	Meliponini	Plebeia		sp. A		Plbe577	LWR	FJ042456.1	Rasmussen & Cameron, 2010
Ingroup	Meliponini	Plebeia		sp. B		Plbe043	16S	FJ041970.1	Rasmussen & Cameron, 2010
Ingroup	Meliponini	Plebeia		sp. B		Plbe043	28S	FJ042073.1	Rasmussen & Cameron, 2010
Ingroup	Meliponini	Plebeia		sp. B		Plbe043	ArgK	FJ042248.1	Rasmussen & Cameron, 2010
Ingroup	Meliponini	Plebeia		sp. B		Plbe043	EF1a	FJ042349.1	Rasmussen & Cameron, 2010
Ingroup	Meliponini	Plebeia		sp. B		Plbe043	LWR	FJ042451.1	Rasmussen & Cameron, 2010
Ingroup	Meliponini	Plebeia		sp. C		Plbe104	16S	FJ041972.1	Rasmussen & Cameron, 2010
Ingroup	Meliponini	Plebeia		sp. C		Plbe104	28S	FJ042075.1	Rasmussen & Cameron, 2010
Ingroup	Meliponini	Plebeia		sp. C		Plbe104	ArgK	FJ042250.1	Rasmussen & Cameron, 2010
Ingroup	Meliponini	Plebeia		sp. C		Plbe104	EF1a	FJ042351.1	Rasmussen & Cameron, 2010
Ingroup	Meliponini	Plebeia		sp. C		Plbe104	LWR	FJ042453.1	Rasmussen & Cameron, 2010
Ingroup	Meliponini	Plebeia		tobagoensis		PlebXXX	16S	FJ041976.1	Rasmussen & Cameron, 2010
Ingroup	Meliponini	Plebeia		tobagoensis		PlebXXX	28S	FJ042080.1	Rasmussen & Cameron, 2010
Ingroup	Meliponini	Plebeia		tobagoensis		PlebXXX	ArgK	FJ042254.1	Rasmussen & Cameron, 2010
Ingroup	Meliponini	Plebeia		tobagoensis		PlebXXX	EF1a	FJ042355.1	Rasmussen & Cameron, 2010
Ingroup	Meliponini	Plebeiella		lendliana		Plbl418	16S	DQ790454.1	Rasmussen & Cameron, 2010
Ingroup	Meliponini	Plebeiella		lendliana		Plbl418	28S	FJ042179.1	Rasmussen & Cameron, 2010
Ingroup	Meliponini	Plebeiella		lendliana		Plbl418	ArgK	DQ813060.1	Rasmussen & Cameron, 2010
Ingroup	Meliponini	Plebeiella		lendliana		Plbl418	EF1a	DQ813139.1	Rasmussen & Cameron, 2010
Ingroup	Meliponini	Plebeiella		lendliana		Plbl418	LWR	DQ813217.1	Rasmussen & Cameron, 2010
Ingroup	Meliponini	Plebeina		hildebrandti		Plbn435	16S	DQ790455.1	Rasmussen & Cameron, 2010
Ingroup	Meliponini	Plebeina		hildebrandti		Plbn435	28S	FJ042180.1	Rasmussen & Cameron, 2010
Ingroup	Meliponini	Plebeina		hildebrandti		Plbn435	ArgK	DQ813061.1	Rasmussen & Cameron, 2010
Ingroup	Meliponini	Plebeina		hildebrandti		Plbn435	EF1a	DQ813140.1	Rasmussen & Cameron, 2010
Ingroup	Meliponini	Plebeina		hildebrandti		Plbn435	LWR	DQ813218.1	Rasmussen & Cameron, 2010
Ingroup	Meliponini	Ptilotrigona		lurida		Ptil378	16S	FJ041980.1	Rasmussen & Cameron, 2010
Ingroup	Meliponini	Ptilotrigona		lurida		Ptil378	28S	FJ042085.1	Rasmussen & Cameron, 2010
Ingroup	Meliponini	Ptilotrigona		lurida		Ptil378	ArgK	FJ042258.1	Rasmussen & Cameron, 2010
Ingroup	Meliponini	Ptilotrigona		lurida		Ptil378	EF1a	FJ042359.1	Rasmussen & Cameron, 2010
Ingroup	Meliponini	Ptilotrigona		lurida		Ptil378	LWR	FJ042460.1	Rasmussen & Cameron, 2010
Ingroup	Meliponini	Ptilotrigona		pereneae		Ptil003	16S	FJ041979.1	Rasmussen & Cameron, 2010
Ingroup	Meliponini	Ptilotrigona		pereneae		Ptil003	28S	FJ042084.1	Rasmussen & Cameron, 2010
Ingroup	Meliponini	Ptilotrigona		pereneae		Ptil003	ArgK	FJ042257.1	Rasmussen & Cameron, 2010
Ingroup	Meliponini	Ptilotrigona		pereneae		Ptil003	EF1a	FJ042358.1	Rasmussen & Cameron, 2010
Ingroup	Meliponini	Ptilotrigona		pereneae		Ptil003	LWR	FJ042459.1	Rasmussen & Cameron, 2010
Ingroup	Meliponini	Scaptotrigona		barrocoloradensis		MP102	16S	EU162931.1	Ramírez et al., 2010
Ingroup	Meliponini	Scaptotrigona		barrocoloradensis		MP102	ArgK	EU163015.1	Ramírez et al., 2010
Ingroup	Meliponini	Scaptotrigona		barrocoloradensis		MP102	CO1	EU163099.1	Ramírez et al., 2010
Ingroup	Meliponini	Scaptotrigona		bipunctata		Scap453	16S	FJ041987.1	Rasmussen & Cameron, 2010
Ingroup	Meliponini	Scaptotrigona		bipunctata		Scap453	28S	FJ042092.1	Rasmussen & Cameron, 2010
Ingroup	Meliponini	Scaptotrigona		bipunctata		Scap453	ArgK	FJ042265.1	Rasmussen & Cameron, 2010
Ingroup	Meliponini	Scaptotrigona		bipunctata		Scap453	EF1a	FJ042366.1	Rasmussen & Cameron, 2010
Ingroup	Meliponini	Scaptotrigona		bipunctata		Scap453	LWR	FJ042467.1	Rasmussen & Cameron, 2010
Ingroup	Meliponini	Scaptotrigona		depilis		Scap454	16S	FJ041988.1	Rasmussen & Cameron, 2010
Ingroup	Meliponini	Scaptotrigona		depilis		Scap454	28S	FJ042093.1	Rasmussen & Cameron, 2010
Ingroup	Meliponini	Scaptotrigona		depilis		Scap454	ArgK	FJ042266.1	Rasmussen & Cameron, 2010
Ingroup	Meliponini	Scaptotrigona		depilis		Scap454	EF1a	FJ042367.1	Rasmussen & Cameron, 2010
Ingroup	Meliponini	Scaptotrigona		depilis		Scap454	LWR	FJ042468.1	Rasmussen & Cameron, 2010
Ingroup	Meliponini	Scaptotrigona		mexicana		Scap336	16S	FJ041986.1	Rasmussen & Cameron, 2010
Ingroup	Meliponini	Scaptotrigona		mexicana		Scap336	28S	FJ042091.1	Rasmussen & Cameron, 2010
Ingroup	Meliponini	Scaptotrigona		mexicana		Scap336	ArgK	FJ042264.1	Rasmussen & Cameron, 2010
Ingroup	Meliponini	Scaptotrigona		mexicana		Scap336	EF1a	FJ042365.1	Rasmussen & Cameron, 2010
Ingroup	Meliponini	Scaptotrigona		mexicana		Scap336	LWR	FJ042466.1	Rasmussen & Cameron, 2010
Ingroup	Meliponini	Scaptotrigona		nigrohirta		Barcode20	CO1	KC853354.1	Françoso & Arias, 2013
Ingroup	Meliponini	Scaptotrigona		pectoralis		Scap297	16S	FJ041985.1	Rasmussen & Cameron, 2010
Ingroup	Meliponini	Scaptotrigona		pectoralis		Scap297	28S	FJ042090.1	Rasmussen & Cameron, 2010
Ingroup	Meliponini	Scaptotrigona		pectoralis		Scap297	ArgK	FJ042263.1	Rasmussen & Cameron, 2010
Ingroup	Meliponini	Scaptotrigona		pectoralis		Scap297	EF1a	FJ042364.1	Rasmussen & Cameron, 2010
Ingroup	Meliponini	Scaptotrigona		pectoralis		Scap297	LWR	FJ042465.1	Rasmussen & Cameron, 2010
Ingroup	Meliponini	Scaptotrigona		polysticta		MP105	16S	EU162934.1	Ramírez et al., 2010
Ingroup	Meliponini	Scaptotrigona		polysticta		MP105	ArgK	EU163018.1	Ramírez et al., 2010
Ingroup	Meliponini	Scaptotrigona		polysticta		MP105	CO1	EU163101.1	Ramírez et al., 2010
Ingroup	Meliponini	Scaptotrigona		postica		Barcode21	CO1	KC853351.1	Françoso & Arias, 2013
Ingroup	Meliponini	Scaptotrigona		sp. A		Scap025	16S	FJ041981.1	Rasmussen & Cameron, 2010
Ingroup	Meliponini	Scaptotrigona		sp. A		Scap025	28S	FJ042086.1	Rasmussen & Cameron, 2010
Ingroup	Meliponini	Scaptotrigona		sp. A		Scap025	ArgK	FJ042259.1	Rasmussen & Cameron, 2010
Ingroup	Meliponini	Scaptotrigona		sp. A		Scap025	EF1a	FJ042360.1	Rasmussen & Cameron, 2010
Ingroup	Meliponini	Scaptotrigona		sp. A		Scap025	LWR	FJ042461.1	Rasmussen & Cameron, 2010
Ingroup	Meliponini	Scaptotrigona		sp. B		Scap069	16S	FJ041983.1	Rasmussen & Cameron, 2010
Ingroup	Meliponini	Scaptotrigona		sp. B		Scap069	28S	FJ042088.1	Rasmussen & Cameron, 2010
Ingroup	Meliponini	Scaptotrigona		sp. B		Scap069	ArgK	FJ042261.1	Rasmussen & Cameron, 2010
Ingroup	Meliponini	Scaptotrigona		sp. B		Scap069	EF1a	FJ042362.1	Rasmussen & Cameron, 2010
Ingroup	Meliponini	Scaptotrigona		sp. B		Scap069	LWR	FJ042463.1	Rasmussen & Cameron, 2010
Ingroup	Meliponini	Scaptotrigona		sp. C		Scap031	16S	FJ041982.1	Rasmussen & Cameron, 2010
Ingroup	Meliponini	Scaptotrigona		sp. C		Scap031	28S	FJ042087.1	Rasmussen & Cameron, 2010
Ingroup	Meliponini	Scaptotrigona		sp. C		Scap031	ArgK	FJ042260.1	Rasmussen & Cameron, 2010
Ingroup	Meliponini	Scaptotrigona		sp. C		Scap031	EF1a	FJ042361.1	Rasmussen & Cameron, 2010
Ingroup	Meliponini	Scaptotrigona		sp. C		Scap031	LWR	FJ042462.1	Rasmussen & Cameron, 2010
Ingroup	Meliponini	Scaptotrigona		tricolorata		Scap096	16S	FJ041984.1	Rasmussen & Cameron, 2010
Ingroup	Meliponini	Scaptotrigona		tricolorata		Scap096	28S	FJ042089.1	Rasmussen & Cameron, 2010
Ingroup	Meliponini	Scaptotrigona		tricolorata		Scap096	ArgK	FJ042262.1	Rasmussen & Cameron, 2010
Ingroup	Meliponini	Scaptotrigona		tricolorata		Scap096	EF1a	FJ042363.1	Rasmussen & Cameron, 2010
Ingroup	Meliponini	Scaptotrigona		tricolorata		Scap096	LWR	FJ042464.1	Rasmussen & Cameron, 2010
Ingroup	Meliponini	Scaptotrigona		xanthotricha		Barcode22	CO1	KC853312.1	Françoso & Arias, 2013
Ingroup	Meliponini	Scaura		latitarsis		Scau009	16S	FJ041991.1	Rasmussen & Cameron, 2010
Ingroup	Meliponini	Scaura		latitarsis		Scau009	28S	FJ042096.1	Rasmussen & Cameron, 2010
Ingroup	Meliponini	Scaura		latitarsis		Scau009	ArgK	FJ042269.1	Rasmussen & Cameron, 2010
Ingroup	Meliponini	Scaura		latitarsis		Scau009	EF1a	FJ042370.1	Rasmussen & Cameron, 2010
Ingroup	Meliponini	Scaura		latitarsis		Scau009	LWR	FJ042471.1	Rasmussen & Cameron, 2010
Ingroup	Meliponini	Scaura		longula		Barcode43	CO1	KC853342.1	Françoso & Arias, 2013
Ingroup	Meliponini	Scaura		longula		Scau002	16S	FJ041989.1	Rasmussen & Cameron, 2010
Ingroup	Meliponini	Scaura		longula		Scau002	28S	FJ042094.1	Rasmussen & Cameron, 2010
Ingroup	Meliponini	Scaura		longula		Scau002	ArgK	FJ042267.1	Rasmussen & Cameron, 2010
Ingroup	Meliponini	Scaura		longula		Scau002	EF1a	FJ042368.1	Rasmussen & Cameron, 2010
Ingroup	Meliponini	Scaura		longula		Scau002	LWR	FJ042469.1	Rasmussen & Cameron, 2010
Ingroup	Meliponini	Scaura		tenuis		Scau008	16S	FJ041990.1	Rasmussen & Cameron, 2010
Ingroup	Meliponini	Scaura		tenuis		Scau008	28S	FJ042095.1	Rasmussen & Cameron, 2010
Ingroup	Meliponini	Scaura		tenuis		Scau008	ArgK	FJ042268.1	Rasmussen & Cameron, 2010
Ingroup	Meliponini	Scaura		tenuis		Scau008	EF1a	FJ042369.1	Rasmussen & Cameron, 2010
Ingroup	Meliponini	Scaura		tenuis		Scau008	LWR	FJ042470.1	Rasmussen & Cameron, 2010
Ingroup	Meliponini	Schwarziana		quadripunctata		Barcode23	CO1	KC853379.1	Françoso & Arias, 2013
Ingroup	Meliponini	Schwarziana		quadripunctata		Schn472	16S	FJ041992.1	Rasmussen & Cameron, 2010
Ingroup	Meliponini	Schwarziana		quadripunctata		Schn472	28S	FJ042097.1	Rasmussen & Cameron, 2010
Ingroup	Meliponini	Schwarziana		quadripunctata		Schn472	ArgK	FJ042270.1	Rasmussen & Cameron, 2010
Ingroup	Meliponini	Schwarziana		quadripunctata		Schn472	EF1a	FJ042371.1	Rasmussen & Cameron, 2010
Ingroup	Meliponini	Schwarziana		quadripunctata		Schn472	LWR	FJ042472.1	Rasmussen & Cameron, 2010
Ingroup	Meliponini	Schwarzula		coccidophila		Schz368	16S	FJ041994.1	Rasmussen & Cameron, 2010
Ingroup	Meliponini	Schwarzula		coccidophila		Schz368	28S	FJ042099.1	Rasmussen & Cameron, 2010
Ingroup	Meliponini	Schwarzula		coccidophila		Schz368	ArgK	FJ042272.1	Rasmussen & Cameron, 2010
Ingroup	Meliponini	Schwarzula		coccidophila		Schz368	EF1a	FJ042373.1	Rasmussen & Cameron, 2010
Ingroup	Meliponini	Schwarzula		coccidophila		Schz368	LWR	FJ042474.1	Rasmussen & Cameron, 2010
Ingroup	Meliponini	Schwarzula		timida		Schz362	16S	FJ041993.1	Rasmussen & Cameron, 2010
Ingroup	Meliponini	Schwarzula		timida		Schz362	28S	FJ042098.1	Rasmussen & Cameron, 2010
Ingroup	Meliponini	Schwarzula		timida		Schz362	ArgK	FJ042271.1	Rasmussen & Cameron, 2010
Ingroup	Meliponini	Schwarzula		timida		Schz362	EF1a	FJ042372.1	Rasmussen & Cameron, 2010
Ingroup	Meliponini	Schwarzula		timida		Schz362	LWR	FJ042473.1	Rasmussen & Cameron, 2010
Ingroup	Meliponini	Sundatrigona		moorei		Sund389	16S	DQ790402.1	Rasmussen & Cameron, 2010
Ingroup	Meliponini	Sundatrigona		moorei		Sund389	28S	FJ042128.1	Rasmussen & Cameron, 2010
Ingroup	Meliponini	Sundatrigona		moorei		Sund389	ArgK	DQ813064.1	Rasmussen & Cameron, 2010
Ingroup	Meliponini	Sundatrigona		moorei		Sund389	EF1a	DQ813143.1	Rasmussen & Cameron, 2010
Ingroup	Meliponini	Sundatrigona		moorei		Sund389	LWR	DQ813221.1	Rasmussen & Cameron, 2010
Ingroup	Meliponini	Tetragona		clavipes		Ttgo001	16S	FJ042004.1	Rasmussen & Cameron, 2010
Ingroup	Meliponini	Tetragona		clavipes		Ttgo001	28S	FJ042111.1	Rasmussen & Cameron, 2010
Ingroup	Meliponini	Tetragona		clavipes		Ttgo001	ArgK	FJ042281.1	Rasmussen & Cameron, 2010
Ingroup	Meliponini	Tetragona		clavipes		Ttgo001	EF1a	FJ042383.1	Rasmussen & Cameron, 2010
Ingroup	Meliponini	Tetragona		clavipes		Ttgo001	LWR	FJ042484.1	Rasmussen & Cameron, 2010
Ingroup	Meliponini	Tetragona		dissecta		Ttgo110	16S	FJ042007.1	Rasmussen & Cameron, 2010
Ingroup	Meliponini	Tetragona		dissecta		Ttgo110	28S	FJ042114.1	Rasmussen & Cameron, 2010
Ingroup	Meliponini	Tetragona		dissecta		Ttgo110	ArgK	FJ042284.1	Rasmussen & Cameron, 2010
Ingroup	Meliponini	Tetragona		dissecta		Ttgo110	EF1a	FJ042386.1	Rasmussen & Cameron, 2010
Ingroup	Meliponini	Tetragona		dissecta		Ttgo110	LWR	FJ042487.1	Rasmussen & Cameron, 2010
Ingroup	Meliponini	Tetragona		goettei		Ttgo027	16S	FJ042006.1	Rasmussen & Cameron, 2010
Ingroup	Meliponini	Tetragona		goettei		Ttgo027	28S	FJ042113.1	Rasmussen & Cameron, 2010
Ingroup	Meliponini	Tetragona		goettei		Ttgo027	ArgK	FJ042283.1	Rasmussen & Cameron, 2010
Ingroup	Meliponini	Tetragona		goettei		Ttgo027	EF1a	FJ042385.1	Rasmussen & Cameron, 2010
Ingroup	Meliponini	Tetragona		goettei		Ttgo027	LWR	FJ042486.1	Rasmussen & Cameron, 2010
Ingroup	Meliponini	Tetragona		perangulata		Ttgo138	16S	FJ042009.1	Rasmussen & Cameron, 2010
Ingroup	Meliponini	Tetragona		perangulata		Ttgo138	28S	FJ042116.1	Rasmussen & Cameron, 2010
Ingroup	Meliponini	Tetragona		perangulata		Ttgo138	ArgK	FJ042286.1	Rasmussen & Cameron, 2010
Ingroup	Meliponini	Tetragona		perangulata		Ttgo138	EF1a	FJ042388.1	Rasmussen & Cameron, 2010
Ingroup	Meliponini	Tetragona		perangulata		Ttgo138	LWR	FJ042489.1	Rasmussen & Cameron, 2010
Ingroup	Meliponini	Tetragona		sp.		Ttgo021	16S	FJ042005.1	Rasmussen & Cameron, 2010
Ingroup	Meliponini	Tetragona		sp.		Ttgo021	28S	FJ042112.1	Rasmussen & Cameron, 2010
Ingroup	Meliponini	Tetragona		sp.		Ttgo021	ArgK	FJ042282.1	Rasmussen & Cameron, 2010
Ingroup	Meliponini	Tetragona		sp.		Ttgo021	EF1a	FJ042384.1	Rasmussen & Cameron, 2010
Ingroup	Meliponini	Tetragona		sp.		Ttgo021	LWR	FJ042485.1	Rasmussen & Cameron, 2010
Ingroup	Meliponini	Tetragona		ziegleri		Ttgo137	16S	FJ042008.1	Rasmussen & Cameron, 2010
Ingroup	Meliponini	Tetragona		ziegleri		Ttgo137	28S	FJ042115.1	Rasmussen & Cameron, 2010
Ingroup	Meliponini	Tetragona		ziegleri		Ttgo137	ArgK	FJ042285.1	Rasmussen & Cameron, 2010
Ingroup	Meliponini	Tetragona		ziegleri		Ttgo137	EF1a	FJ042387.1	Rasmussen & Cameron, 2010
Ingroup	Meliponini	Tetragona		ziegleri		Ttgo137	LWR	FJ042488.1	Rasmussen & Cameron, 2010
Ingroup	Meliponini	Tetragonilla		atripes		Trgl191	16S	DQ790409.1	Rasmussen & Cameron, 2010
Ingroup	Meliponini	Tetragonilla		atripes		Trgl191	28S	FJ042135.1	Rasmussen & Cameron, 2010
Ingroup	Meliponini	Tetragonilla		atripes		Trgl191	ArgK	DQ813072.1	Rasmussen & Cameron, 2010
Ingroup	Meliponini	Tetragonilla		atripes		Trgl191	EF1a	DQ813151.1	Rasmussen & Cameron, 2010
Ingroup	Meliponini	Tetragonilla		atripes		Trgl191	LWR	DQ813229.1	Rasmussen & Cameron, 2010
Ingroup	Meliponini	Tetragonilla		collina		Trgl543	16S	DQ790412.1	Rasmussen & Cameron, 2010
Ingroup	Meliponini	Tetragonilla		collina		Trgl543	28S	FJ042138.1	Rasmussen & Cameron, 2010
Ingroup	Meliponini	Tetragonilla		collina		Trgl543	ArgK	DQ813075.1	Rasmussen & Cameron, 2010
Ingroup	Meliponini	Tetragonilla		collina		Trgl543	EF1a	DQ813154.1	Rasmussen & Cameron, 2010
Ingroup	Meliponini	Tetragonilla		collina		Trgl543	LWR	DQ813232.1	Rasmussen & Cameron, 2010
Ingroup	Meliponini	Tetragonilla		fuscibasis		Trgl313	16S	DQ790411.1	Rasmussen & Cameron, 2010
Ingroup	Meliponini	Tetragonilla		fuscibasis		Trgl313	28S	FJ042137.1	Rasmussen & Cameron, 2010
Ingroup	Meliponini	Tetragonilla		fuscibasis		Trgl313	ArgK	DQ813073.1	Rasmussen & Cameron, 2010
Ingroup	Meliponini	Tetragonilla		fuscibasis		Trgl313	EF1a	DQ813152.1	Rasmussen & Cameron, 2010
Ingroup	Meliponini	Tetragonilla		fuscibasis		Trgl313	LWR	DQ813230.1	Rasmussen & Cameron, 2010
Ingroup	Meliponini	Tetragonilla		rufibasalis		Trgl502	16S	DQ790410.1	Rasmussen & Cameron, 2010
Ingroup	Meliponini	Tetragonilla		rufibasalis		Trgl502	28S	FJ042136.1	Rasmussen & Cameron, 2010
Ingroup	Meliponini	Tetragonilla		rufibasalis		Trgl502	ArgK	DQ813074.1	Rasmussen & Cameron, 2010
Ingroup	Meliponini	Tetragonilla		rufibasalis		Trgl502	EF1a	DQ813153.1	Rasmussen & Cameron, 2010
Ingroup	Meliponini	Tetragonilla		rufibasalis		Trgl502	LWR	DQ813231.1	Rasmussen & Cameron, 2010
Ingroup	Meliponini	Tetragonisca		angustula		MP100	16S	EU162929.1	Ramírez et al., 2010
Ingroup	Meliponini	Tetragonisca		angustula		MP100	ArgK	EU163013.1	Ramírez et al., 2010
Ingroup	Meliponini	Tetragonisca		angustula		MP100	CO1	EU163097.1	Ramírez et al., 2010
Ingroup	Meliponini	Tetragonisca		fiebrigi		Barcode12	CO1	KC853322.1	Françoso & Arias, 2013
Ingroup	Meliponini	Tetragonisca		weyrauchi		Trgs136	16S	FJ042001.1	Rasmussen & Cameron, 2010
Ingroup	Meliponini	Tetragonisca		weyrauchi		Trgs136	28S	FJ042108.1	Rasmussen & Cameron, 2010
Ingroup	Meliponini	Tetragonisca		weyrauchi		Trgs136	ArgK	FJ042279.1	Rasmussen & Cameron, 2010
Ingroup	Meliponini	Tetragonisca		weyrauchi		Trgs136	EF1a	FJ042380.1	Rasmussen & Cameron, 2010
Ingroup	Meliponini	Tetragonisca		weyrauchi		Trgs136	LWR	FJ042481.1	Rasmussen & Cameron, 2010
Ingroup	Meliponini	Tetragonula		carbonaria		Trgu228	16S	DQ790429.1	Rasmussen & Cameron, 2010
Ingroup	Meliponini	Tetragonula		carbonaria		Trgu228	28S	FJ042154.1	Rasmussen & Cameron, 2010
Ingroup	Meliponini	Tetragonula		carbonaria		Trgu228	ArgK	DQ813083.1	Rasmussen & Cameron, 2010
Ingroup	Meliponini	Tetragonula		carbonaria		Trgu228	EF1a	DQ813162.1	Rasmussen & Cameron, 2010
Ingroup	Meliponini	Tetragonula		carbonaria		Trgu228	LWR	DQ813240.1	Rasmussen & Cameron, 2010
Ingroup	Meliponini	Tetragonula	cf.	iridipennis		Trgu552	16S	DQ790423.1	Rasmussen & Cameron, 2010
Ingroup	Meliponini	Tetragonula	cf.	iridipennis		Trgu552	28S	FJ042148.1	Rasmussen & Cameron, 2010
Ingroup	Meliponini	Tetragonula	cf.	iridipennis		Trgu552	ArgK	DQ813102.1	Rasmussen & Cameron, 2010
Ingroup	Meliponini	Tetragonula	cf.	iridipennis		Trgu552	EF1a	DQ813180.1	Rasmussen & Cameron, 2010
Ingroup	Meliponini	Tetragonula	cf.	iridipennis		Trgu552	LWR	DQ813259.1	Rasmussen & Cameron, 2010
Ingroup	Meliponini	Tetragonula	cf.	laeviceps		Trgu230	16S	DQ790420.1	Rasmussen & Cameron, 2010
Ingroup	Meliponini	Tetragonula	cf.	laeviceps		Trgu230	28S	FJ042146.1	Rasmussen & Cameron, 2010
Ingroup	Meliponini	Tetragonula	cf.	laeviceps		Trgu230	ArgK	DQ813085.1	Rasmussen & Cameron, 2010
Ingroup	Meliponini	Tetragonula	cf.	laeviceps		Trgu230	EF1a	DQ813164.1	Rasmussen & Cameron, 2010
Ingroup	Meliponini	Tetragonula	cf.	laeviceps		Trgu230	LWR	DQ813242.1	Rasmussen & Cameron, 2010
Ingroup	Meliponini	Tetragonula	cf.	pagdeni		Trgu536	16S	DQ790437.1	Rasmussen & Cameron, 2010
Ingroup	Meliponini	Tetragonula	cf.	pagdeni		Trgu536	28S	FJ042162.1	Rasmussen & Cameron, 2010
Ingroup	Meliponini	Tetragonula	cf.	pagdeni		Trgu536	ArgK	DQ813098.1	Rasmussen & Cameron, 2010
Ingroup	Meliponini	Tetragonula	cf.	pagdeni		Trgu536	EF1a	DQ813177.1	Rasmussen & Cameron, 2010
Ingroup	Meliponini	Tetragonula	cf.	pagdeni		Trgu536	LWR	DQ813255.1	Rasmussen & Cameron, 2010
Ingroup	Meliponini	Tetragonula		clypearis		Trgu225	16S	DQ790414.1	Rasmussen & Cameron, 2010
Ingroup	Meliponini	Tetragonula		clypearis		Trgu225	28S	FJ042140.1	Rasmussen & Cameron, 2010
Ingroup	Meliponini	Tetragonula		clypearis		Trgu225	ArgK	DQ813080.1	Rasmussen & Cameron, 2010
Ingroup	Meliponini	Tetragonula		clypearis		Trgu225	EF1a	DQ813159.1	Rasmussen & Cameron, 2010
Ingroup	Meliponini	Tetragonula		clypearis		Trgu225	LWR	DQ813237.1	Rasmussen & Cameron, 2010
Ingroup	Meliponini	Tetragonula		fuscobalteata		Trgu194	16S	DQ790416.1	Rasmussen & Cameron, 2010
Ingroup	Meliponini	Tetragonula		fuscobalteata		Trgu194	28S	FJ042142.1	Rasmussen & Cameron, 2010
Ingroup	Meliponini	Tetragonula		fuscobalteata		Trgu194	ArgK	DQ813078.1	Rasmussen & Cameron, 2010
Ingroup	Meliponini	Tetragonula		fuscobalteata		Trgu194	EF1a	DQ813157.1	Rasmussen & Cameron, 2010
Ingroup	Meliponini	Tetragonula		fuscobalteata		Trgu194	LWR	DQ813235.1	Rasmussen & Cameron, 2010
Ingroup	Meliponini	Tetragonula		geissleri		Trgu197	16S	DQ790426.1	Rasmussen & Cameron, 2010
Ingroup	Meliponini	Tetragonula		geissleri		Trgu197	28S	FJ042151.1	Rasmussen & Cameron, 2010
Ingroup	Meliponini	Tetragonula		geissleri		Trgu197	ArgK	DQ813079.1	Rasmussen & Cameron, 2010
Ingroup	Meliponini	Tetragonula		geissleri		Trgu197	EF1a	DQ813158.1	Rasmussen & Cameron, 2010
Ingroup	Meliponini	Tetragonula		geissleri		Trgu197	LWR	DQ813236.1	Rasmussen & Cameron, 2010
Ingroup	Meliponini	Tetragonula		hirashimai		Trgu291	16S	DQ790432.1	Rasmussen & Cameron, 2010
Ingroup	Meliponini	Tetragonula		hirashimai		Trgu291	28S	FJ042157.1	Rasmussen & Cameron, 2010
Ingroup	Meliponini	Tetragonula		hirashimai		Trgu291	ArgK	DQ813090.1	Rasmussen & Cameron, 2010
Ingroup	Meliponini	Tetragonula		hirashimai		Trgu291	EF1a	DQ813169.1	Rasmussen & Cameron, 2010
Ingroup	Meliponini	Tetragonula		hirashimai		Trgu291	LWR	DQ813247.1	Rasmussen & Cameron, 2010
Ingroup	Meliponini	Tetragonula		hockingsi		Trgu229	16S	DQ790430.1	Rasmussen & Cameron, 2010
Ingroup	Meliponini	Tetragonula		hockingsi		Trgu229	28S	FJ042155.1	Rasmussen & Cameron, 2010
Ingroup	Meliponini	Tetragonula		hockingsi		Trgu229	ArgK	DQ813084.1	Rasmussen & Cameron, 2010
Ingroup	Meliponini	Tetragonula		hockingsi		Trgu229	EF1a	DQ813163.1	Rasmussen & Cameron, 2010
Ingroup	Meliponini	Tetragonula		hockingsi		Trgu229	LWR	DQ813241.1	Rasmussen & Cameron, 2010
Ingroup	Meliponini	Tetragonula		laeviceps		Trgu308	16S	DQ790438.1	Rasmussen & Cameron, 2010
Ingroup	Meliponini	Tetragonula		laeviceps		Trgu308	28S	FJ042163.1	Rasmussen & Cameron, 2010
Ingroup	Meliponini	Tetragonula		laeviceps		Trgu308	ArgK	DQ813092.1	Rasmussen & Cameron, 2010
Ingroup	Meliponini	Tetragonula		laeviceps		Trgu308	EF1a	DQ813171.1	Rasmussen & Cameron, 2010
Ingroup	Meliponini	Tetragonula		laeviceps		Trgu308	LWR	DQ813249.1	Rasmussen & Cameron, 2010
Ingroup	Meliponini	Tetragonula		melanocephala		Trgu401	16S	DQ790434.1	Rasmussen & Cameron, 2010
Ingroup	Meliponini	Tetragonula		melanocephala		Trgu401	28S	FJ042159.1	Rasmussen & Cameron, 2010
Ingroup	Meliponini	Tetragonula		melanocephala		Trgu401	ArgK	DQ813093.1	Rasmussen & Cameron, 2010
Ingroup	Meliponini	Tetragonula		melanocephala		Trgu401	EF1a	DQ813172.1	Rasmussen & Cameron, 2010
Ingroup	Meliponini	Tetragonula		melanocephala		Trgu401	LWR	DQ813250.1	Rasmussen & Cameron, 2010
Ingroup	Meliponini	Tetragonula		melina		Trgu532	16S	DQ790436.1	Rasmussen & Cameron, 2010
Ingroup	Meliponini	Tetragonula		melina		Trgu532	28S	FJ042161.1	Rasmussen & Cameron, 2010
Ingroup	Meliponini	Tetragonula		melina		Trgu532	ArgK	DQ813097.1	Rasmussen & Cameron, 2010
Ingroup	Meliponini	Tetragonula		melina		Trgu532	EF1a	DQ813176.1	Rasmussen & Cameron, 2010
Ingroup	Meliponini	Tetragonula		melina		Trgu532	LWR	DQ813254.1	Rasmussen & Cameron, 2010
Ingroup	Meliponini	Tetragonula		mellipes		Trgu226	16S	DQ790428.1	Rasmussen & Cameron, 2010
Ingroup	Meliponini	Tetragonula		mellipes		Trgu226	28S	FJ042153.1	Rasmussen & Cameron, 2010
Ingroup	Meliponini	Tetragonula		mellipes		Trgu226	ArgK	DQ813081.1	Rasmussen & Cameron, 2010
Ingroup	Meliponini	Tetragonula		mellipes		Trgu226	EF1a	DQ813160.1	Rasmussen & Cameron, 2010
Ingroup	Meliponini	Tetragonula		mellipes		Trgu226	LWR	DQ813238.1	Rasmussen & Cameron, 2010
Ingroup	Meliponini	Tetragonula		minor		Trgu290	16S	DQ790419.1	Rasmussen & Cameron, 2010
Ingroup	Meliponini	Tetragonula		minor		Trgu290	28S	FJ042145.1	Rasmussen & Cameron, 2010
Ingroup	Meliponini	Tetragonula		minor		Trgu290	ArgK	DQ813089.1	Rasmussen & Cameron, 2010
Ingroup	Meliponini	Tetragonula		minor		Trgu290	EF1a	DQ813168.1	Rasmussen & Cameron, 2010
Ingroup	Meliponini	Tetragonula		minor		Trgu290	LWR	DQ813246.1	Rasmussen & Cameron, 2010
Ingroup	Meliponini	Tetragonula		pagdeni		Trgu193	16S	DQ790413.1	Rasmussen & Cameron, 2010
Ingroup	Meliponini	Tetragonula		pagdeni		Trgu193	28S	FJ042139.1	Rasmussen & Cameron, 2010
Ingroup	Meliponini	Tetragonula		pagdeni		Trgu193	ArgK	DQ813077.1	Rasmussen & Cameron, 2010
Ingroup	Meliponini	Tetragonula		pagdeni		Trgu193	EF1a	DQ813156.1	Rasmussen & Cameron, 2010
Ingroup	Meliponini	Tetragonula		pagdeni		Trgu193	LWR	DQ813234.1	Rasmussen & Cameron, 2010
Ingroup	Meliponini	Tetragonula		sapiens		Trgu227	16S	DQ790427.1	Rasmussen & Cameron, 2010
Ingroup	Meliponini	Tetragonula		sapiens		Trgu227	28S	FJ042152.1	Rasmussen & Cameron, 2010
Ingroup	Meliponini	Tetragonula		sapiens		Trgu227	ArgK	DQ813082.1	Rasmussen & Cameron, 2010
Ingroup	Meliponini	Tetragonula		sapiens		Trgu227	EF1a	DQ813161.1	Rasmussen & Cameron, 2010
Ingroup	Meliponini	Tetragonula		sapiens		Trgu227	LWR	DQ813239.1	Rasmussen & Cameron, 2010
Ingroup	Meliponini	Tetragonula		sarawakensis		Trgu441	16S	DQ790435.1	Rasmussen & Cameron, 2010
Ingroup	Meliponini	Tetragonula		sarawakensis		Trgu441	28S	FJ042160.1	Rasmussen & Cameron, 2010
Ingroup	Meliponini	Tetragonula		sarawakensis		Trgu441	ArgK	DQ813094.1	Rasmussen & Cameron, 2010
Ingroup	Meliponini	Tetragonula		sarawakensis		Trgu441	EF1a	DQ813173.1	Rasmussen & Cameron, 2010
Ingroup	Meliponini	Tetragonula		sarawakensis		Trgu441	LWR	DQ813251.1	Rasmussen & Cameron, 2010
Ingroup	Meliponini	Tetragonula		sirindhornae		Trgu289	16S	DQ790431.1	Rasmussen & Cameron, 2010
Ingroup	Meliponini	Tetragonula		sirindhornae		Trgu289	28S	FJ042156.1	Rasmussen & Cameron, 2010
Ingroup	Meliponini	Tetragonula		sirindhornae		Trgu289	ArgK	DQ813088.1	Rasmussen & Cameron, 2010
Ingroup	Meliponini	Tetragonula		sirindhornae		Trgu289	EF1a	DQ813167.1	Rasmussen & Cameron, 2010
Ingroup	Meliponini	Tetragonula		sirindhornae		Trgu289	LWR	DQ813245.1	Rasmussen & Cameron, 2010
Ingroup	Meliponini	Tetragonula		sp. A		Trgu547	16S	DQ790421.1	Rasmussen & Cameron, 2010
Ingroup	Meliponini	Tetragonula		sp. A		Trgu547	28S	FJ042147.1	Rasmussen & Cameron, 2010
Ingroup	Meliponini	Tetragonula		sp. A		Trgu547	ArgK	DQ813100.1	Rasmussen & Cameron, 2010
Ingroup	Meliponini	Tetragonula		sp. A		Trgu547	EF1a	DQ813179.1	Rasmussen & Cameron, 2010
Ingroup	Meliponini	Tetragonula		sp. A		Trgu547	LWR	DQ813257.1	Rasmussen & Cameron, 2010
Ingroup	Meliponini	Tetragonula		sp. B		Trgu550	16S	DQ790422.1	Rasmussen & Cameron, 2010
Ingroup	Meliponini	Tetragonula		sp. B		Trgu550	ArgK	DQ813101.1	Rasmussen & Cameron, 2010
Ingroup	Meliponini	Tetragonula		sp. B		Trgu550	LWR	DQ813258.1	Rasmussen & Cameron, 2010
Ingroup	Meliponini	Tetragonula		sp. C		Trgu553	16S	DQ790424.1	Rasmussen & Cameron, 2010
Ingroup	Meliponini	Tetragonula		sp. C		Trgu553	28S	FJ042149.1	Rasmussen & Cameron, 2010
Ingroup	Meliponini	Tetragonula		sp. C		Trgu553	EF1a	DQ813181.1	Rasmussen & Cameron, 2010
Ingroup	Meliponini	Tetragonula		sp. C		Trgu553	LWR	DQ813260.1	Rasmussen & Cameron, 2010
Ingroup	Meliponini	Tetragonula		zucchi		Trgu541	16S	DQ790439.1	Rasmussen & Cameron, 2010
Ingroup	Meliponini	Tetragonula		zucchi		Trgu541	ArgK	DQ813099.1	Rasmussen & Cameron, 2010
Ingroup	Meliponini	Tetragonula		zucchi		Trgu541	EF1a	DQ813178.1	Rasmussen & Cameron, 2010
Ingroup	Meliponini	Tetragonula		zucchi		Trgu541	LWR	DQ813256.1	Rasmussen & Cameron, 2010
Ingroup	Meliponini	Tetragonula		zucchi		Trgu541	28S	FJ042164.1	Rasmussen & Cameron, 2010
Ingroup	Meliponini	Tetrigona		apicalis		Teti195	16S	DQ790406.1	Rasmussen & Cameron, 2010
Ingroup	Meliponini	Tetrigona		apicalis		Teti195	28S	FJ042132.1	Rasmussen & Cameron, 2010
Ingroup	Meliponini	Tetrigona		apicalis		Teti195	ArgK	DQ813065.1	Rasmussen & Cameron, 2010
Ingroup	Meliponini	Tetrigona		apicalis		Teti195	EF1a	DQ813144.1	Rasmussen & Cameron, 2010
Ingroup	Meliponini	Tetrigona		apicalis		Teti195	LWR	DQ813222.1	Rasmussen & Cameron, 2010
Ingroup	Meliponini	Tetrigona		binghami		Teti498	16S	DQ790408.1	Rasmussen & Cameron, 2010
Ingroup	Meliponini	Tetrigona		binghami		Teti498	28S	FJ042134.1	Rasmussen & Cameron, 2010
Ingroup	Meliponini	Tetrigona		binghami		Teti498	ArgK	DQ813067.1	Rasmussen & Cameron, 2010
Ingroup	Meliponini	Tetrigona		binghami		Teti498	EF1a	DQ813146.1	Rasmussen & Cameron, 2010
Ingroup	Meliponini	Tetrigona		binghami		Teti498	LWR	DQ813224.1	Rasmussen & Cameron, 2010
Ingroup	Meliponini	Tetrigona		melanoleuca		Teti439	16S	DQ790407.1	Rasmussen & Cameron, 2010
Ingroup	Meliponini	Tetrigona		melanoleuca		Teti439	28S	FJ042133.1	Rasmussen & Cameron, 2010
Ingroup	Meliponini	Tetrigona		melanoleuca		Teti439	ArgK	DQ813066.1	Rasmussen & Cameron, 2010
Ingroup	Meliponini	Tetrigona		melanoleuca		Teti439	EF1a	DQ813145.1	Rasmussen & Cameron, 2010
Ingroup	Meliponini	Tetrigona		melanoleuca		Teti439	LWR	DQ813223.1	Rasmussen & Cameron, 2010
Ingroup	Meliponini	Trichotrigona		extranea		Tric330	16S	FJ042003.1	Rasmussen & Cameron, 2010
Ingroup	Meliponini	Trichotrigona		extranea		Tric330	28S	FJ042110.1	Rasmussen & Cameron, 2010
Ingroup	Meliponini	Trichotrigona		extranea		Tric330	ArgK	FJ042280.1	Rasmussen & Cameron, 2010
Ingroup	Meliponini	Trichotrigona		extranea		Tric330	EF1a	FJ042382.1	Rasmussen & Cameron, 2010
Ingroup	Meliponini	Trichotrigona		extranea		Tric330	LWR	FJ042483.1	Rasmussen & Cameron, 2010
Ingroup	Meliponini	Trigona		albipennis		Tgna168	16S	EU049705.1	Rasmussen & Cameron, 2010
Ingroup	Meliponini	Trigona		albipennis		Tgna168	28S	EU049728.1	Rasmussen & Cameron, 2010
Ingroup	Meliponini	Trigona		albipennis		Tgna168	ArgK	EU049755.1	Rasmussen & Cameron, 2010
Ingroup	Meliponini	Trigona		albipennis		Tgna168	EF1a	EU049778.1	Rasmussen & Cameron, 2010
Ingroup	Meliponini	Trigona		albipennis		Tgna168	LWR	EU049800.1	Rasmussen & Cameron, 2010
Ingroup	Meliponini	Trigona		amalthea		Tgna052	16S	DQ790468.1	Rasmussen & Cameron, 2010
Ingroup	Meliponini	Trigona		amalthea		Tgna052	28S	EU049722.1	Rasmussen & Cameron, 2010
Ingroup	Meliponini	Trigona		amalthea		Tgna052	ArgK	DQ813070.1	Rasmussen & Cameron, 2010
Ingroup	Meliponini	Trigona		amalthea		Tgna052	EF1a	DQ813149.1	Rasmussen & Cameron, 2010
Ingroup	Meliponini	Trigona		amalthea		Tgna052	LWR	DQ813227.1	Rasmussen & Cameron, 2010
Ingroup	Meliponini	Trigona		amazonensis		Tgna200	16S	DQ790469.1	Rasmussen & Cameron, 2010
Ingroup	Meliponini	Trigona		amazonensis		Tgna200	28S	EU049731.1	Rasmussen & Cameron, 2010
Ingroup	Meliponini	Trigona		amazonensis		Tgna200	ArgK	DQ813071.1	Rasmussen & Cameron, 2010
Ingroup	Meliponini	Trigona		amazonensis		Tgna200	EF1a	DQ813150.1	Rasmussen & Cameron, 2010
Ingroup	Meliponini	Trigona		amazonensis		Tgna200	LWR	DQ813228.1	Rasmussen & Cameron, 2010
Ingroup	Meliponini	Trigona	cf.	fuscipennis		Tgna169	16S	EU049706.1	Rasmussen & Cameron, 2010
Ingroup	Meliponini	Trigona	cf.	fuscipennis		Tgna169	28S	EU049741.1	Rasmussen & Cameron, 2010
Ingroup	Meliponini	Trigona	cf.	fuscipennis		Tgna169	ArgK	EU049756.1	Rasmussen & Cameron, 2010
Ingroup	Meliponini	Trigona	cf.	fuscipennis		Tgna169	EF1a	EU049779.1	Rasmussen & Cameron, 2010
Ingroup	Meliponini	Trigona	cf.	fuscipennis		Tgna169	LWR	EU049801.1	Rasmussen & Cameron, 2010
Ingroup	Meliponini	Trigona	cf.	recursa		Tgna167	16S	EU049704.1	Rasmussen & Cameron, 2010
Ingroup	Meliponini	Trigona	cf.	recursa		Tgna167	28S	EU049727.1	Rasmussen & Cameron, 2010
Ingroup	Meliponini	Trigona	cf.	recursa		Tgna167	ArgK	EU049754.1	Rasmussen & Cameron, 2010
Ingroup	Meliponini	Trigona	cf.	recursa		Tgna167	EF1a	EU049777.1	Rasmussen & Cameron, 2010
Ingroup	Meliponini	Trigona	cf.	recursa		Tgna167	LWR	EU049799.1	Rasmussen & Cameron, 2010
Ingroup	Meliponini	Trigona		chanchamayoensis		Tgna016	16S	EU049698.1	Rasmussen & Cameron, 2010
Ingroup	Meliponini	Trigona		chanchamayoensis		Tgna016	28S	EU049719.1	Rasmussen & Cameron, 2010
Ingroup	Meliponini	Trigona		chanchamayoensis		Tgna016	ArgK	EU049748.1	Rasmussen & Cameron, 2010
Ingroup	Meliponini	Trigona		chanchamayoensis		Tgna016	EF1a	EU049769.1	Rasmussen & Cameron, 2010
Ingroup	Meliponini	Trigona		chanchamayoensis		Tgna016	LWR	EU049793.1	Rasmussen & Cameron, 2010
Ingroup	Meliponini	Trigona		cilipes		Tgna045	16S	EU049699.1	Rasmussen & Cameron, 2010
Ingroup	Meliponini	Trigona		cilipes		Tgna045	28S	EU049721.1	Rasmussen & Cameron, 2010
Ingroup	Meliponini	Trigona		cilipes		Tgna045	ArgK	EU049749.1	Rasmussen & Cameron, 2010
Ingroup	Meliponini	Trigona		cilipes		Tgna045	EF1a	EU049771.1	Rasmussen & Cameron, 2010
Ingroup	Meliponini	Trigona		cilipes		Tgna045	LWR	EU049794.1	Rasmussen & Cameron, 2010
Ingroup	Meliponini	Trigona		corvina		Tgna219	16S	EU049710.1	Rasmussen & Cameron, 2010
Ingroup	Meliponini	Trigona		corvina		Tgna219	28S	EU049734.1	Rasmussen & Cameron, 2010
Ingroup	Meliponini	Trigona		corvina		Tgna219	ArgK	EU049760.1	Rasmussen & Cameron, 2010
Ingroup	Meliponini	Trigona		corvina		Tgna219	EF1a	EU049784.1	Rasmussen & Cameron, 2010
Ingroup	Meliponini	Trigona		corvina		Tgna219	LWR	EU049805.1	Rasmussen & Cameron, 2010
Ingroup	Meliponini	Trigona		crassipes		Tgna060	16S	EU049701.1	Rasmussen & Cameron, 2010
Ingroup	Meliponini	Trigona		crassipes		Tgna060	28S	EU049724.1	Rasmussen & Cameron, 2010
Ingroup	Meliponini	Trigona		crassipes		Tgna060	ArgK	EU049751.1	Rasmussen & Cameron, 2010
Ingroup	Meliponini	Trigona		crassipes		Tgna060	EF1a	EU049774.1	Rasmussen & Cameron, 2010
Ingroup	Meliponini	Trigona		crassipes		Tgna060	LWR	EU049796.1	Rasmussen & Cameron, 2010
Ingroup	Meliponini	Trigona		dallatorreana		Tgna076	16S	EU049703.1	Rasmussen & Cameron, 2010
Ingroup	Meliponini	Trigona		dallatorreana		Tgna076	28S	EU049726.1	Rasmussen & Cameron, 2010
Ingroup	Meliponini	Trigona		dallatorreana		Tgna076	ArgK	EU049753.1	Rasmussen & Cameron, 2010
Ingroup	Meliponini	Trigona		dallatorreana		Tgna076	EF1a	EU049776.1	Rasmussen & Cameron, 2010
Ingroup	Meliponini	Trigona		dallatorreana		Tgna076	LWR	EU049798.1	Rasmussen & Cameron, 2010
Ingroup	Meliponini	Trigona		fulviventris		Tgna299	16S	EU049712.1	Rasmussen & Cameron, 2010
Ingroup	Meliponini	Trigona		fulviventris		Tgna299	28S	EU049736.1	Rasmussen & Cameron, 2010
Ingroup	Meliponini	Trigona		fulviventris		Tgna299	ArgK	EU049762.1	Rasmussen & Cameron, 2010
Ingroup	Meliponini	Trigona		fulviventris		Tgna299	EF1a	EU049786.1	Rasmussen & Cameron, 2010
Ingroup	Meliponini	Trigona		fulviventris		Tgna299	LWR	EU049807.1	Rasmussen & Cameron, 2010
Ingroup	Meliponini	Trigona		fuscipennis		Tgna218	16S	EU049709.1	Rasmussen & Cameron, 2010
Ingroup	Meliponini	Trigona		fuscipennis		Tgna218	28S	EU049733.1	Rasmussen & Cameron, 2010
Ingroup	Meliponini	Trigona		fuscipennis		Tgna218	ArgK	EU049759.1	Rasmussen & Cameron, 2010
Ingroup	Meliponini	Trigona		fuscipennis		Tgna218	EF1a	EU049783.1	Rasmussen & Cameron, 2010
Ingroup	Meliponini	Trigona		fuscipennis		Tgna218	LWR	EU049804.1	Rasmussen & Cameron, 2010
Ingroup	Meliponini	Trigona		guianae		Tgna024	16S	DQ790467.1	Rasmussen & Cameron, 2010
Ingroup	Meliponini	Trigona		guianae		Tgna024	28S	EU049720.1	Rasmussen & Cameron, 2010
Ingroup	Meliponini	Trigona		guianae		Tgna024	ArgK	DQ813069.1	Rasmussen & Cameron, 2010
Ingroup	Meliponini	Trigona		guianae		Tgna024	EF1a	DQ813148.1	Rasmussen & Cameron, 2010
Ingroup	Meliponini	Trigona		guianae		Tgna024	LWR	DQ813226.1	Rasmussen & Cameron, 2010
Ingroup	Meliponini	Trigona		hyalinata		Tgna459	16S	EU049718.1	Rasmussen & Cameron, 2010
Ingroup	Meliponini	Trigona		hyalinata		Tgna459	28S	EU049742.1	Rasmussen & Cameron, 2010
Ingroup	Meliponini	Trigona		hyalinata		Tgna459	ArgK	EU049768.1	Rasmussen & Cameron, 2010
Ingroup	Meliponini	Trigona		hyalinata		Tgna459	EF1a	EU049792.1	Rasmussen & Cameron, 2010
Ingroup	Meliponini	Trigona		hyalinata		Tgna459	LWR	EU049813.1	Rasmussen & Cameron, 2010
Ingroup	Meliponini	Trigona		hypogea		Tgna380	16S	EU049714.1	Rasmussen & Cameron, 2010
Ingroup	Meliponini	Trigona		hypogea		Tgna380	28S	EU049738.1	Rasmussen & Cameron, 2010
Ingroup	Meliponini	Trigona		hypogea		Tgna380	ArgK	EU049764.1	Rasmussen & Cameron, 2010
Ingroup	Meliponini	Trigona		hypogea		Tgna380	EF1a	EU049788.1	Rasmussen & Cameron, 2010
Ingroup	Meliponini	Trigona		hypogea		Tgna380	LWR	EU049809.1	Rasmussen & Cameron, 2010
Ingroup	Meliponini	Trigona		lacteipennis		Tgna058	16S	EU049700.1	Rasmussen & Cameron, 2010
Ingroup	Meliponini	Trigona		lacteipennis		Tgna058	28S	EU049723.1	Rasmussen & Cameron, 2010
Ingroup	Meliponini	Trigona		lacteipennis		Tgna058	ArgK	EU049750.1	Rasmussen & Cameron, 2010
Ingroup	Meliponini	Trigona		lacteipennis		Tgna058	EF1a	EU049773.1	Rasmussen & Cameron, 2010
Ingroup	Meliponini	Trigona		lacteipennis		Tgna058	LWR	EU049795.1	Rasmussen & Cameron, 2010
Ingroup	Meliponini	Trigona		nigerrima		Tgna220	16S	EU049711.1	Rasmussen & Cameron, 2010
Ingroup	Meliponini	Trigona		nigerrima		Tgna220	28S	EU049735.1	Rasmussen & Cameron, 2010
Ingroup	Meliponini	Trigona		nigerrima		Tgna220	ArgK	EU049761.1	Rasmussen & Cameron, 2010
Ingroup	Meliponini	Trigona		nigerrima		Tgna220	EF1a	EU049785.1	Rasmussen & Cameron, 2010
Ingroup	Meliponini	Trigona		nigerrima		Tgna220	LWR	EU049806.1	Rasmussen & Cameron, 2010
Ingroup	Meliponini	Trigona		pallens		Tgna061	16S	EU049702.1	Rasmussen & Cameron, 2010
Ingroup	Meliponini	Trigona		pallens		Tgna061	28S	EU049725.1	Rasmussen & Cameron, 2010
Ingroup	Meliponini	Trigona		pallens		Tgna061	ArgK	EU049752.1	Rasmussen & Cameron, 2010
Ingroup	Meliponini	Trigona		pallens		Tgna061	EF1a	EU049775.1	Rasmussen & Cameron, 2010
Ingroup	Meliponini	Trigona		pallens		Tgna061	LWR	EU049797.1	Rasmussen & Cameron, 2010
Ingroup	Meliponini	Trigona		recursa		Tgna446	16S	EU049715.1	Rasmussen & Cameron, 2010
Ingroup	Meliponini	Trigona		recursa		Tgna446	28S	EU049739.1	Rasmussen & Cameron, 2010
Ingroup	Meliponini	Trigona		recursa		Tgna446	ArgK	EU049765.1	Rasmussen & Cameron, 2010
Ingroup	Meliponini	Trigona		recursa		Tgna446	EF1a	EU049789.1	Rasmussen & Cameron, 2010
Ingroup	Meliponini	Trigona		recursa		Tgna446	LWR	EU049810.1	Rasmussen & Cameron, 2010
Ingroup	Meliponini	Trigona		silvestriana		Tgna187	16S	EU049707.1	Rasmussen & Cameron, 2010
Ingroup	Meliponini	Trigona		silvestriana		Tgna187	28S	EU049730.1	Rasmussen & Cameron, 2010
Ingroup	Meliponini	Trigona		silvestriana		Tgna187	ArgK	EU049757.1	Rasmussen & Cameron, 2010
Ingroup	Meliponini	Trigona		silvestriana		Tgna187	EF1a	EU049780.1	Rasmussen & Cameron, 2010
Ingroup	Meliponini	Trigona		silvestriana		Tgna187	LWR	EU049802.1	Rasmussen & Cameron, 2010
Ingroup	Meliponini	Trigona		sp.		MP109	16S	EU162938.1	Ramírez et al., 2010
Ingroup	Meliponini	Trigona		sp.		MP109	ArgK	EU163022.1	Ramírez et al., 2010
Ingroup	Meliponini	Trigona		sp.		MP109	CO1	EU163105.1	Ramírez et al., 2010
Ingroup	Meliponini	Trigona		spinipes		Tgna447	16S	EU049716.1	Rasmussen & Cameron, 2010
Ingroup	Meliponini	Trigona		spinipes		Tgna447	28S	EU049740.1	Rasmussen & Cameron, 2010
Ingroup	Meliponini	Trigona		spinipes		Tgna447	ArgK	EU049766.1	Rasmussen & Cameron, 2010
Ingroup	Meliponini	Trigona		spinipes		Tgna447	EF1a	EU049790.1	Rasmussen & Cameron, 2010
Ingroup	Meliponini	Trigona		spinipes		Tgna447	LWR	EU049811.1	Rasmussen & Cameron, 2010
Ingroup	Meliponini	Trigona		truculenta		Tgna212	16S	EU049708.1	Rasmussen & Cameron, 2010
Ingroup	Meliponini	Trigona		truculenta		Tgna212	28S	EU049732.1	Rasmussen & Cameron, 2010
Ingroup	Meliponini	Trigona		truculenta		Tgna212	ArgK	EU049758.1	Rasmussen & Cameron, 2010
Ingroup	Meliponini	Trigona		truculenta		Tgna212	EF1a	EU049782.1	Rasmussen & Cameron, 2010
Ingroup	Meliponini	Trigona		truculenta		Tgna212	LWR	EU049803.1	Rasmussen & Cameron, 2010
Ingroup	Meliponini	Trigona		williana		Tgna371	16S	EU049713.1	Rasmussen & Cameron, 2010
Ingroup	Meliponini	Trigona		williana		Tgna371	28S	EU049737.1	Rasmussen & Cameron, 2010
Ingroup	Meliponini	Trigona		williana		Tgna371	ArgK	EU049763.1	Rasmussen & Cameron, 2010
Ingroup	Meliponini	Trigona		williana		Tgna371	EF1a	EU049787.1	Rasmussen & Cameron, 2010
Ingroup	Meliponini	Trigona		williana		Tgna371	LWR	EU049808.1	Rasmussen & Cameron, 2010
Ingroup	Meliponini	Trigonisca		bidentata		Tgca151	16S	FJ041999.1	Rasmussen & Cameron, 2010
Ingroup	Meliponini	Trigonisca		bidentata		Tgca151	28S	FJ042104.1	Rasmussen & Cameron, 2010
Ingroup	Meliponini	Trigonisca		bidentata		Tgca151	ArgK	FJ042277.1	Rasmussen & Cameron, 2010
Ingroup	Meliponini	Trigonisca		bidentata		Tgca151	EF1a	FJ042378.1	Rasmussen & Cameron, 2010
Ingroup	Meliponini	Trigonisca		bidentata		Tgca151	LWR	FJ042479.1	Rasmussen & Cameron, 2010
Ingroup	Meliponini	Trigonisca		buyssoni		Tgca150	16S	FJ041998.1	Rasmussen & Cameron, 2010
Ingroup	Meliponini	Trigonisca		buyssoni		Tgca150	28S	FJ042103.1	Rasmussen & Cameron, 2010
Ingroup	Meliponini	Trigonisca		buyssoni		Tgca150	ArgK	FJ042276.1	Rasmussen & Cameron, 2010
Ingroup	Meliponini	Trigonisca		buyssoni		Tgca150	EF1a	FJ042377.1	Rasmussen & Cameron, 2010
Ingroup	Meliponini	Trigonisca		buyssoni		Tgca150	LWR	FJ042478.1	Rasmussen & Cameron, 2010
Ingroup	Meliponini	Trigonisca		nataliae		Tgca471	16S	FJ042000.1	Rasmussen & Cameron, 2010
Ingroup	Meliponini	Trigonisca		nataliae		Tgca471	28S	FJ042106.1	Rasmussen & Cameron, 2010
Ingroup	Meliponini	Trigonisca		nataliae		Tgca471	ArgK	FJ042278.1	Rasmussen & Cameron, 2010
Ingroup	Meliponini	Trigonisca		nataliae		Tgca471	EF1a	FJ042379.1	Rasmussen & Cameron, 2010
Ingroup	Meliponini	Trigonisca		nataliae		Tgca471	LWR	FJ042480.1	Rasmussen & Cameron, 2010
Ingroup	Meliponini	Trigonisca		sp. A		Tgca044	16S	FJ041995.1	Rasmussen & Cameron, 2010
Ingroup	Meliponini	Trigonisca		sp. A		Tgca044	28S	FJ042100.1	Rasmussen & Cameron, 2010
Ingroup	Meliponini	Trigonisca		sp. A		Tgca044	ArgK	FJ042273.1	Rasmussen & Cameron, 2010
Ingroup	Meliponini	Trigonisca		sp. A		Tgca044	EF1a	FJ042374.1	Rasmussen & Cameron, 2010
Ingroup	Meliponini	Trigonisca		sp. A		Tgca044	LWR	FJ042475.1	Rasmussen & Cameron, 2010
Ingroup	Meliponini	Trigonisca		sp. B		Tgca071	16S	FJ041996.1	Rasmussen & Cameron, 2010
Ingroup	Meliponini	Trigonisca		sp. B		Tgca071	28S	FJ042101.1	Rasmussen & Cameron, 2010
Ingroup	Meliponini	Trigonisca		sp. B		Tgca071	ArgK	FJ042274.1	Rasmussen & Cameron, 2010
Ingroup	Meliponini	Trigonisca		sp. B		Tgca071	EF1a	FJ042375.1	Rasmussen & Cameron, 2010
Ingroup	Meliponini	Trigonisca		sp. B		Tgca071	LWR	FJ042476.1	Rasmussen & Cameron, 2010
Ingroup	Meliponini	Trigonisca		sp. C		Tgca072	16S	FJ041997.1	Rasmussen & Cameron, 2010
Ingroup	Meliponini	Trigonisca		sp. C		Tgca072	28S	FJ042102.1	Rasmussen & Cameron, 2010
Ingroup	Meliponini	Trigonisca		sp. C		Tgca072	ArgK	FJ042275.1	Rasmussen & Cameron, 2010
Ingroup	Meliponini	Trigonisca		sp. C		Tgca072	EF1a	FJ042376.1	Rasmussen & Cameron, 2010
Ingroup	Meliponini	Trigonisca		sp. C		Tgca072	LWR	FJ042477.1	Rasmussen & Cameron, 2010
Ingroup	Meliponini	Trigonisca		townsendi		Tgca383	16S	DQ790456.1	Rasmussen & Cameron, 2010
Ingroup	Meliponini	Trigonisca		townsendi		Tgca383	28S	FJ042105.1	Rasmussen & Cameron, 2010
Ingroup	Meliponini	Trigonisca		townsendi		Tgca383	ArgK	DQ813068.1	Rasmussen & Cameron, 2010
Ingroup	Meliponini	Trigonisca		townsendi		Tgca383	EF1a	DQ813147.1	Rasmussen & Cameron, 2010
Ingroup	Meliponini	Trigonisca		townsendi		Tgca383	LWR	DQ813225.1	Rasmussen & Cameron, 2010
Outgroup	Apini	Apis		dorsata			16S	L22893.1	Various
Outgroup	Apini	Apis		dorsata		ZZApis_dor	28S	FJ042186.1	Various
Outgroup	Apini	Apis		dorsata			ARgK	AY267178.1	Various
Outgroup	Apini	Apis		dorsata			EF1a	AY267146.2	Various
Outgroup	Apini	Apis		dorsata			LWR	AF091733.2	Various
Outgroup	Apini	Apis		dorsata		MP111	CO1	EU163107.1	Various
Outgroup	Bombini	Bombus		terrestris		SC003	16S	DQ788118.1	Various
Outgroup	Bombini	Bombus		terrestris		ZZBom_terr	28S	FJ042181.1	Various
Outgroup	Bombini	Bombus		terrestris			ARgK	AF492888.1	Various
Outgroup	Bombini	Bombus		terrestris		SC003	EF1a	DQ788288.1	Various
Outgroup	Bombini	Bombus		terrestris			LWR	AF493022.1	Various
Outgroup	Euglossini	Euglossa		imperialis			16S	AJ581085.1	Various
Outgroup	Euglossini	Euglossa		imperialis		ZZEug_impe	28S	FJ042183.1	Various
Outgroup	Euglossini	Euglossa		imperialis			ARgK	AY267176.1	Various
Outgroup	Euglossini	Euglossa		imperialis			EF1a	AY267144.2	Various
Outgroup	Euglossini	Euglossa		imperialis			LWR	AY267160.1	Various
Outgroup	Euglossini	Euglossa		imperialis		EU5	CO1	EU421537.1	Various
Outgroup	Euglossini	Eulaema		boliviensis		SC213	16S	DQ788139.1	Various
Outgroup	Euglossini	Eulaema		boliviensis		ZZEul_boli	28S	FJ042184.1	Various
Outgroup	Euglossini	Eulaema		boliviensis		SC213	ARgK	DQ788523.1	Various
Outgroup	Euglossini	Eulaema		boliviensis		SC213	EF1a	DQ788307.1	Various
Outgroup	Euglossini	Eulaema		boliviensis		SC213	LWR	DQ788387.1	Various
Outgroup	Euglossini	Exaerete		smaragdina			16S	AJ581101.1	Various
Outgroup	Euglossini	Exaerete		smaragdina		ZZEx_smara	28S	FJ042185.1	Various
Outgroup	Euglossini	Exaerete		smaragdina		ZZEx	ARgK	DQ813103.1	Various
Outgroup	Euglossini	Exaerete		smaragdina			EF1a	AJ582379.1	Various
Outgroup	Euglossini	Exaerete		smaragdina			LWR	AJ581738.1	Various
Outgroup	Euglossini	Exaerete		smaragdina		EU1	CO1	EU421457.1	Various

## Sheet: References
References
Ramirez, S.R., Roubik, D.W., Skov, C. & Pierce, N.E. (2010) Phylogeny, diversification patterns and historical biogeography of euglossine orchid bees (Hymenoptera: Apidae). Biological Journal of the Linnean Society, 100, 552–572.
Rasmussen, C. & Cameron, S.A. (2010) Global stingless bee phylogeny supports ancient divergence, vicariance, and long distance dispersal. Biological Journal of the Linnean Society, 99, 206–232.
Françoso, E. & Arias, M.C. (2013) Cytochrome c oxidase I primers for corbiculate bees: DNA barcode and mini-barcode. Molecular Ecology Resources, 13, 844–850.
Halcroft, M.T., Dollin, A., Francoy, T.M., King, J.E., Riegler, M., Haigh, A.M. & Spooner- Hart, R.N. (2016) Delimiting the species within the genus Austroplebeia, an Australian stingless bee, using multiple methodologies. Apidologie, 47, 76–89.
May-Itza, W., Quezada-Euán, J.J.G., Medina, L.A.M., Enríquez, E. & De la Rúa, P. (2010) Morphometric and genetic differentiation in isolated populations of the endangered Mesoamerican stingless bee Melipona yucatanica (Hymenoptera: Apoidea) suggest the existencof a two species complex. Conservation Genetics, 11, 2079–2084.
